# Supplementary material for: Glyph norming: Human and computational measurements of shape angularity in writing systems
Source: Behav Res Methods. 2025 May 14;57(6):173. doi: 10.3758/s13428-025-02682-7 (PMC12078408; doi:10.3758/s13428-025-02682-7)
Supplement: Supplementary file 1 — Supplementary file1 (XLSX 354 KB) [file 13428_2025_2682_MOESM1_ESM.xlsx]

## Sheet: All_Glyphs_Metrics_w_Unicode
unicode_number	character	glyph_description	script	transliteration	peaks_s_theta	first_order	second_order	CPDA_maxima	scalar_q_maxima
00000041	A	LATIN CAPITAL LETTER A	LATIN	A	3	2.80791	2.46592	103.206	7.68479
00000042	B	LATIN CAPITAL LETTER B	LATIN	B	1	3.79198	2.39593	75.778	8.01894
00000043	C	LATIN CAPITAL LETTER C	LATIN	C	0	4.44439	1.77624	85.665	4.6574
00000044	D	LATIN CAPITAL LETTER D	LATIN	D	1	3.8049	1.51596	60.0818	5.34417
00000045	E	LATIN CAPITAL LETTER E	LATIN	E	1	2.25598	1.11915	110.969	38.7569
00000046	F	LATIN CAPITAL LETTER F	LATIN	F	1	2.56486	1.70776	111.766	39.542
00000047	G	LATIN CAPITAL LETTER G	LATIN	G	1	4.16935	1.88542	95.3333	6.63339
00000048	H	LATIN CAPITAL LETTER H	LATIN	H	1	1.99154	0.813397	108.994	39.3516
00000049	I	LATIN CAPITAL LETTER I	LATIN	I	1	3.12261	2.24849	113.558	29.46
0000004A	J	LATIN CAPITAL LETTER J	LATIN	J	0	3.09859	2.52279	99.7239	14.4948
0000004B	K	LATIN CAPITAL LETTER K	LATIN	K	3	3.03763	2.61424	120.074	10.2883
0000004C	L	LATIN CAPITAL LETTER L	LATIN	L	1	2.65055	1.99375	103.757	40.6173
0000004D	M	LATIN CAPITAL LETTER M	LATIN	M	2	2.80438	2.09288	93.6539	8.79559
0000004E	N	LATIN CAPITAL LETTER N	LATIN	N	2	2.37777	1.49127	97.1798	10.2488
0000004F	O	LATIN CAPITAL LETTER O	LATIN	O	0	4.52166	1.075	21.2838	2.15906
00000050	P	LATIN CAPITAL LETTER P	LATIN	P	1	3.62903	1.95619	91.802	9.18908
00000051	Q	LATIN CAPITAL LETTER Q	LATIN	Q	1	4.47852	1.64908	98.2066	3.59497
00000052	R	LATIN CAPITAL LETTER R	LATIN	R	2	3.58821	2.27082	107.952	10.0852
00000053	S	LATIN CAPITAL LETTER S	LATIN	S	0	4.37499	2.18126	82.7903	4.51835
00000054	T	LATIN CAPITAL LETTER T	LATIN	T	1	2.63357	1.98764	108.814	44.0633
00000055	U	LATIN CAPITAL LETTER U	LATIN	U	1	3.47158	1.43162	72.298	6.64793
00000056	V	LATIN CAPITAL LETTER V	LATIN	V	2	2.67238	2.02012	96.8541	5.37776
00000057	W	LATIN CAPITAL LETTER W	LATIN	W	3	2.54388	1.66799	96.5618	6.22557
00000058	X	LATIN CAPITAL LETTER X	LATIN	X	3	2.58221	1.81004	124.505	6.88449
00000059	Y	LATIN CAPITAL LETTER Y	LATIN	Y	3	3.25956	2.4724	111.858	7.74953
0000005A	Z	LATIN CAPITAL LETTER Z	LATIN	Z	2	2.61213	1.64554	108.158	11.2907
00000370	Ͱ	GREEK CAPITAL LETTER HETA	GREEK	H	1	2.78236	2.35319	114.908	45.71
00000371	ͱ	GREEK SMALL LETTER HETA	GREEK	h	1	2.79464	2.15244	113.883	45.6341
00000372	Ͳ	GREEK CAPITAL LETTER ARCHAIC SAMPI	GREEK	S	1	2.37054	1.46298	111.722	44.1211
00000373	ͳ	GREEK SMALL LETTER ARCHAIC SAMPI	GREEK	s	1	2.57673	2.0651	115.58	43.6351
00000374	ʹ	GREEK NUMERAL SIGN	GREEK	NA	2	3.24636	2.33089	81.2503	7.74836
00000375	͵	GREEK LOWER NUMERAL SIGN	GREEK	NA	1	3.25512	2.35885	81.1594	7.9591
00000376	Ͷ	GREEK CAPITAL LETTER PAMPHYLIAN DIGAMMA	GREEK	W	2	2.3571	1.49985	96.3654	10.3265
00000377	ͷ	GREEK SMALL LETTER PAMPHYLIAN DIGAMMA	GREEK	w	2	2.40881	1.42707	94.5782	10.0169
0000037A	ͺ	GREEK YPOGEGRAMMENI	GREEK	i	1	3.4942	1.84662	86.4484	6.68403
0000037B	ͻ	GREEK SMALL REVERSED LUNATE SIGMA SYMBOL	GREEK	s	0	4.42372	2.00972	88.1329	5.24122
0000037C	ͼ	GREEK SMALL DOTTED LUNATE SIGMA SYMBOL	GREEK	NA	0	4.43967	2.19541	87.7225	5.20735
0000037D	ͽ	GREEK SMALL REVERSED DOTTED LUNATE SIGMA SYMBOL	GREEK	NA	0	4.44266	2.29837	87.5444	5.19819
0000037E	;	GREEK QUESTION MARK	GREEK	NA	3	3.84945	2.37967	117.011	9.47948
0000037F	Ϳ	GREEK CAPITAL LETTER YOT	GREEK	J	0	3.20283	2.64536	99.1283	15.0038
00000384	΄	GREEK TONOS	GREEK	NA	1	3.2267	2.2866	87.3852	7.20726
00000385	΅	GREEK DIALYTIKA TONOS	GREEK	NA	1	4.23132	2.96274	115.345	7.34945
00000386	Ά	GREEK CAPITAL LETTER ALPHA WITH TONOS	GREEK	A	3	2.81462	2.44034	104.544	9.53381
00000387	·	GREEK ANO TELEIA	GREEK	NA	1	4.46937	1.37987	29.5459	4.9478
00000388	Έ	GREEK CAPITAL LETTER EPSILON WITH TONOS	GREEK	E	1	2.63877	1.79355	113.801	32.3543
00000389	Ή	GREEK CAPITAL LETTER ETA WITH TONOS	GREEK	I	1	2.44553	1.54322	110.516	33.1338
0000038A	Ί	GREEK CAPITAL LETTER IOTA WITH TONOS	GREEK	I	1	3.44827	2.68514	113.554	26.0715
0000038C	Ό	GREEK CAPITAL LETTER OMICRON WITH TONOS	GREEK	O	1	4.45026	1.65359	22.4245	3.59319
0000038E	Ύ	GREEK CAPITAL LETTER UPSILON WITH TONOS	GREEK	Y	3	3.44765	2.59568	113.454	10.1762
0000038F	Ώ	GREEK CAPITAL LETTER OMEGA WITH TONOS	GREEK	O	1	4.20941	2.47654	100.725	8.15611
00000390	ΐ	GREEK SMALL LETTER IOTA WITH DIALYTIKA AND TONOS	GREEK	i	1	4.09083	3.44485	108.129	13.1578
00000391	Α	GREEK CAPITAL LETTER ALPHA	GREEK	A	3	2.76606	2.42104	103.429	7.92473
00000392	Β	GREEK CAPITAL LETTER BETA	GREEK	V	1	3.7909	2.37545	77.6385	8.21784
00000393	Γ	GREEK CAPITAL LETTER GAMMA	GREEK	G	1	2.80512	2.14835	104.831	49.283
00000394	Δ	GREEK CAPITAL LETTER DELTA	GREEK	D	3	2.84818	2.28021	85.8105	6.5278
00000395	Ε	GREEK CAPITAL LETTER EPSILON	GREEK	E	1	2.50832	1.4664	111.546	42.7076
00000396	Ζ	GREEK CAPITAL LETTER ZETA	GREEK	Z	2	2.77484	1.81944	109.205	11.4114
00000397	Η	GREEK CAPITAL LETTER ETA	GREEK	I	1	2.22164	1.1794	109.523	46.5557
00000398	Θ	GREEK CAPITAL LETTER THETA	GREEK	Th	1	4.37142	1.99996	21.7081	3.8859
00000399	Ι	GREEK CAPITAL LETTER IOTA	GREEK	I	1	3.19212	2.45063	113.371	31.6754
0000039A	Κ	GREEK CAPITAL LETTER KAPPA	GREEK	K	3	3.16564	2.75869	119.421	10.483
0000039B	Λ	GREEK CAPITAL LETTER LAMDA	GREEK	L	3	2.68639	2.06873	91.6066	5.37382
0000039C	Μ	GREEK CAPITAL LETTER MU	GREEK	M	3	2.87017	2.16383	92.8311	9.0624
0000039D	Ν	GREEK CAPITAL LETTER NU	GREEK	N	2	2.36606	1.51299	97.0592	10.6247
0000039E	Ξ	GREEK CAPITAL LETTER XI	GREEK	X	1	2.38367	1.68335	113.261	44.6338
0000039F	Ο	GREEK CAPITAL LETTER OMICRON	GREEK	O	0	4.50263	1.15621	21.7081	2.07408
000003A0	Π	GREEK CAPITAL LETTER PI	GREEK	P	1	2.18938	1.21719	96.1598	43.2246
000003A1	Ρ	GREEK CAPITAL LETTER RHO	GREEK	R	1	3.72786	2.29708	92.1648	9.58598
000003A3	Σ	GREEK CAPITAL LETTER SIGMA	GREEK	S	3	3.22705	2.76459	116.704	12.8082
000003A4	Τ	GREEK CAPITAL LETTER TAU	GREEK	T	1	2.74003	2.16088	110.644	44.6236
000003A5	Υ	GREEK CAPITAL LETTER UPSILON	GREEK	Y	3	3.32681	2.58233	111.868	7.83969
000003A6	Φ	GREEK CAPITAL LETTER PHI	GREEK	F	1	4.17645	2.25274	112.743	8.69254
000003A7	Χ	GREEK CAPITAL LETTER CHI	GREEK	Ch	2	2.61449	1.87808	121.796	6.97192
000003A8	Ψ	GREEK CAPITAL LETTER PSI	GREEK	Ps	1	3.24389	2.22414	107.822	14.33
000003A9	Ω	GREEK CAPITAL LETTER OMEGA	GREEK	O	1	4.24152	2.12036	100.128	6.77161
000003AA	Ϊ	GREEK CAPITAL LETTER IOTA WITH DIALYTIKA	GREEK	I	1	3.18528	2.41555	113.967	31.7427
000003AB	Ϋ	GREEK CAPITAL LETTER UPSILON WITH DIALYTIKA	GREEK	Y	3	3.29162	2.54446	111.029	7.89355
000003AC	ά	GREEK SMALL LETTER ALPHA WITH TONOS	GREEK	a	1	4.31919	2.98583	119.619	8.78708
000003AD	έ	GREEK SMALL LETTER EPSILON WITH TONOS	GREEK	e	0	4.31694	3.26989	114.103	10.1147
000003AE	ή	GREEK SMALL LETTER ETA WITH TONOS	GREEK	i	0	3.6018	3.14968	111.207	19.2644
000003AF	ί	GREEK SMALL LETTER IOTA WITH TONOS	GREEK	i	0	3.85978	2.93731	108.626	16.7087
000003B0	ΰ	GREEK SMALL LETTER UPSILON WITH DIALYTIKA AND TONOS	GREEK	y	1	4.10912	3.16188	89.8091	9.27867
000003B1	α	GREEK SMALL LETTER ALPHA	GREEK	a	1	4.31147	2.34149	108.268	5.70632
000003B2	β	GREEK SMALL LETTER BETA	GREEK	v	0	4.064	2.92076	95.4808	7.79229
000003B3	γ	GREEK SMALL LETTER GAMMA	GREEK	g	3	2.97842	2.66356	104.623	7.0119
000003B4	δ	GREEK SMALL LETTER DELTA	GREEK	d	0	4.55225	2.35996	91.9661	4.0839
000003B5	ε	GREEK SMALL LETTER EPSILON	GREEK	e	0	4.28792	2.53717	101.731	6.73774
000003B6	ζ	GREEK SMALL LETTER ZETA	GREEK	z	1	4.23831	3.11914	110.475	8.21148
000003B7	η	GREEK SMALL LETTER ETA	GREEK	i	0	3.29702	2.36547	102.345	14.1471
000003B8	θ	GREEK SMALL LETTER THETA	GREEK	th	1	4.2503	2.15982	28.5568	4.29
000003B9	ι	GREEK SMALL LETTER IOTA	GREEK	i	1	3.43618	2.57319	94.5215	10.61
000003BA	κ	GREEK SMALL LETTER KAPPA	GREEK	k	3	3.13806	2.62004	116.389	9.75541
000003BB	λ	GREEK SMALL LETTER LAMDA	GREEK	l	2	3.72799	2.99548	102.896	7.02154
000003BC	μ	GREEK SMALL LETTER MU	GREEK	m	1	3.16265	2.65144	114.493	21.2996
000003BD	ν	GREEK SMALL LETTER NU	GREEK	n	2	3.4376	1.94204	97.0664	6.28746
000003BE	ξ	GREEK SMALL LETTER XI	GREEK	x	1	4.39832	3.32193	116.803	10.5376
000003BF	ο	GREEK SMALL LETTER OMICRON	GREEK	o	0	4.49951	1.21522	21.4332	2.88179
000003C0	π	GREEK SMALL LETTER PI	GREEK	p	1	2.64763	1.55488	105.685	24.6806
000003C1	ρ	GREEK SMALL LETTER RHO	GREEK	r	0	4.10081	2.43916	87.4653	5.04593
000003C2	ς	GREEK SMALL LETTER FINAL SIGMA	GREEK	s	0	4.4072	2.7875	95.911	5.25469
000003C3	σ	GREEK SMALL LETTER SIGMA	GREEK	s	1	4.34369	1.6836	79.5255	4.56287
000003C4	τ	GREEK SMALL LETTER TAU	GREEK	t	1	3.44848	2.31324	104.046	14.7522
000003C5	υ	GREEK SMALL LETTER UPSILON	GREEK	y	1	3.81583	1.70176	72.2486	5.30239
000003C6	φ	GREEK SMALL LETTER PHI	GREEK	f	0	4.03733	2.64468	107.035	6.92938
000003C7	χ	GREEK SMALL LETTER CHI	GREEK	ch	3	3.42262	2.38757	114.934	8.12135
000003C8	ψ	GREEK SMALL LETTER PSI	GREEK	ps	1	3.31998	2.65545	113.515	15.9178
000003C9	ω	GREEK SMALL LETTER OMEGA	GREEK	o	1	4.06348	2.40784	92.9529	5.99827
000003CA	ϊ	GREEK SMALL LETTER IOTA WITH DIALYTIKA	GREEK	i	1	3.93386	3.02021	104.753	9.61804
000003CB	ϋ	GREEK SMALL LETTER UPSILON WITH DIALYTIKA	GREEK	y	1	4.05373	2.62599	84.9616	6.68626
000003CC	ό	GREEK SMALL LETTER OMICRON WITH TONOS	GREEK	o	0	4.43871	2.46459	27.5417	4.34097
000003CD	ύ	GREEK SMALL LETTER UPSILON WITH TONOS	GREEK	y	1	3.98535	2.76174	90.0502	8.88222
000003CE	ώ	GREEK SMALL LETTER OMEGA WITH TONOS	GREEK	o	1	4.05632	2.76285	102.264	8.74457
000003CF	Ϗ	GREEK CAPITAL KAI SYMBOL	GREEK	&	3	3.79192	3.16338	118.866	10.6703
000003D0	ϐ	GREEK BETA SYMBOL	GREEK	b	0	4.5333	2.91451	69.2378	4.01725
000003D1	ϑ	GREEK THETA SYMBOL	GREEK	th	1	4.40882	3.05344	103.674	6.3825
000003D2	ϒ	GREEK UPSILON WITH HOOK SYMBOL	GREEK	Y	3	3.73737	2.87102	108.127	8.36503
000003D3	ϓ	GREEK UPSILON WITH ACUTE AND HOOK SYMBOL	GREEK	Y	3	3.6756	2.80914	110.107	10.1747
000003D4	ϔ	GREEK UPSILON WITH DIAERESIS AND HOOK SYMBOL	GREEK	Y	3	3.73822	2.86701	108.73	8.41723
000003D5	ϕ	GREEK PHI SYMBOL	GREEK	ph	0	3.94973	2.42367	112.639	11.8191
000003D6	ϖ	GREEK PI SYMBOL	GREEK	p	1	3.9435	2.79848	112.697	9.07467
000003D7	ϗ	GREEK KAI SYMBOL	GREEK	&	2	3.98415	2.72561	113.916	8.56933
000003D8	Ϙ	GREEK LETTER ARCHAIC KOPPA	GREEK	Q	0	4.50202	1.28343	91.4891	4.12304
000003D9	ϙ	GREEK SMALL LETTER ARCHAIC KOPPA	GREEK	q	0	4.33189	2.27731	92.2275	4.57001
000003DA	Ϛ	GREEK LETTER STIGMA	GREEK	St	0	4.37391	2.33228	103.531	6.98443
000003DB	ϛ	GREEK SMALL LETTER STIGMA	GREEK	st	0	4.42098	2.71974	91.5974	5.17091
000003DC	Ϝ	GREEK LETTER DIGAMMA	GREEK	W	1	2.68192	1.98141	116.037	45.1648
000003DD	ϝ	GREEK SMALL LETTER DIGAMMA	GREEK	w	1	2.76688	2.32578	117.244	44.9746
000003DE	Ϟ	GREEK LETTER KOPPA	GREEK	Q	2	3.78158	2.813	117.99	10.7658
000003DF	ϟ	GREEK SMALL LETTER KOPPA	GREEK	q	2	3.62709	2.99549	119.338	9.85295
000003E0	Ϡ	GREEK LETTER SAMPI	GREEK	S	1	3.98696	2.86493	131.061	8.73891
000003E1	ϡ	GREEK SMALL LETTER SAMPI	GREEK	s	0	4.15396	3.13749	128.067	10.4541
000003E2	Ϣ	COPTIC CAPITAL LETTER SHEI	COPTIC	Sh	1	2.03077	0.937312	90.0904	42.0599
000003E3	ϣ	COPTIC SMALL LETTER SHEI	COPTIC	sh	1	2.03077	0.937312	90.0904	42.0599
000003E4	Ϥ	COPTIC CAPITAL LETTER FEI	COPTIC	F	1	2.03077	0.937312	90.0904	42.0599
000003E5	ϥ	COPTIC SMALL LETTER FEI	COPTIC	f	1	2.03077	0.937312	90.0904	42.0599
000003E6	Ϧ	COPTIC CAPITAL LETTER KHEI	COPTIC	X	1	2.03077	0.937312	90.0904	42.0599
000003E7	ϧ	COPTIC SMALL LETTER KHEI	COPTIC	x	1	2.03077	0.937312	90.0904	42.0599
000003E8	Ϩ	COPTIC CAPITAL LETTER HORI	COPTIC	H	1	2.03077	0.937312	90.0904	42.0599
000003E9	ϩ	COPTIC SMALL LETTER HORI	COPTIC	h	1	2.03077	0.937312	90.0904	42.0599
000003EA	Ϫ	COPTIC CAPITAL LETTER GANGIA	COPTIC	J	1	2.03077	0.937312	90.0904	42.0599
000003EB	ϫ	COPTIC SMALL LETTER GANGIA	COPTIC	j	1	2.03077	0.937312	90.0904	42.0599
000003EC	Ϭ	COPTIC CAPITAL LETTER SHIMA	COPTIC	C	1	2.03077	0.937312	90.0904	42.0599
000003ED	ϭ	COPTIC SMALL LETTER SHIMA	COPTIC	c	1	2.03077	0.937312	90.0904	42.0599
000003EE	Ϯ	COPTIC CAPITAL LETTER DEI	COPTIC	Ti	1	2.03077	0.937312	90.0904	42.0599
000003EF	ϯ	COPTIC SMALL LETTER DEI	COPTIC	ti	1	2.03077	0.937312	90.0904	42.0599
000003F0	ϰ	GREEK KAPPA SYMBOL	GREEK	k	1	3.94113	2.32375	106.2	6.61972
000003F1	ϱ	GREEK RHO SYMBOL	GREEK	r	0	4.42421	2.69317	89.7532	4.5403
000003F2	ϲ	GREEK LUNATE SIGMA SYMBOL	GREEK	s	0	4.42292	2.04706	87.6413	5.2881
000003F3	ϳ	GREEK LETTER YOT	GREEK	j	0	3.48296	2.73818	106.312	13.7625
000003F4	ϴ	GREEK CAPITAL THETA SYMBOL	GREEK	Th	1	4.32248	1.98233	21.6648	4.0296
000003F5	ϵ	GREEK LUNATE EPSILON SYMBOL	GREEK	e	1	4.13322	2.19795	104.691	7.5981
000003F6	϶	GREEK REVERSED LUNATE EPSILON SYMBOL	GREEK	e	1	4.14102	2.21279	103.596	7.58333
000003F7	Ϸ	GREEK CAPITAL LETTER SHO	GREEK	Sh	1	3.72248	2.36051	106.113	11.889
000003F8	ϸ	GREEK SMALL LETTER SHO	GREEK	sh	0	3.85988	3.04725	112.968	9.07303
000003F9	Ϲ	GREEK CAPITAL LUNATE SIGMA SYMBOL	GREEK	S	0	4.46431	1.96689	87.1375	4.7205
000003FA	Ϻ	GREEK CAPITAL LETTER SAN	GREEK	S	3	2.78874	2.12616	101.102	10.9274
000003FB	ϻ	GREEK SMALL LETTER SAN	GREEK	s	3	2.91268	2.4106	109.469	16.7951
000003FC	ϼ	GREEK RHO WITH STROKE SYMBOL	GREEK	r.	1	4.02982	2.57854	120.524	10.7511
000003FD	Ͻ	GREEK CAPITAL REVERSED LUNATE SIGMA SYMBOL	GREEK	S	0	4.46432	1.96235	87.2473	4.68987
000003FE	Ͼ	GREEK CAPITAL DOTTED LUNATE SIGMA SYMBOL	GREEK	S.	0	4.47246	2.04371	87.6826	5.03511
000003FF	Ͽ	GREEK CAPITAL REVERSED DOTTED LUNATE SIGMA SYMBOL	GREEK	S.	0	4.47317	2.17101	87.5073	4.98714
00000400	Ѐ	CYRILLIC CAPITAL LETTER IE WITH GRAVE	CYRILLIC	E	1	2.49466	1.68491	114.663	37.9924
00000401	Ё	CYRILLIC CAPITAL LETTER IO	CYRILLIC	E	1	2.25598	1.11915	110.969	38.7569
00000402	Ђ	CYRILLIC CAPITAL LETTER DJE	CYRILLIC	Dj	1	3.22836	1.90853	107.493	17.3665
00000403	Ѓ	CYRILLIC CAPITAL LETTER GJE	CYRILLIC	G	1	2.73511	2.25118	107.26	38.4276
00000404	Є	CYRILLIC CAPITAL LETTER UKRAINIAN IE	CYRILLIC	Ie	1	4.15445	2.09503	103.323	7.13399
00000405	Ѕ	CYRILLIC CAPITAL LETTER DZE	CYRILLIC	Dz	0	4.3754	2.17876	82.8753	4.51095
00000406	І	CYRILLIC CAPITAL LETTER BYELORUSSIAN-UKRAINIAN I	CYRILLIC	I	1	3.12261	2.24849	113.558	29.46
00000407	Ї	CYRILLIC CAPITAL LETTER YI	CYRILLIC	I	1	3.12261	2.24849	113.558	29.46
00000408	Ј	CYRILLIC CAPITAL LETTER JE	CYRILLIC	J	0	3.10442	2.52348	99.9722	14.4621
00000409	Љ	CYRILLIC CAPITAL LETTER LJE	CYRILLIC	Lj	2	3.66665	2.36353	98.2043	9.13161
0000040A	Њ	CYRILLIC CAPITAL LETTER NJE	CYRILLIC	Nj	1	3.13816	1.84911	110.743	19.2863
0000040B	Ћ	CYRILLIC CAPITAL LETTER TSHE	CYRILLIC	C	1	2.67104	1.59824	108.128	26.5973
0000040C	Ќ	CYRILLIC CAPITAL LETTER KJE	CYRILLIC	K	2	3.12624	2.36346	124.605	13.7329
0000040D	Ѝ	CYRILLIC CAPITAL LETTER I WITH GRAVE	CYRILLIC	I	2	2.50436	1.79378	100.605	14.1646
0000040E	Ў	CYRILLIC CAPITAL LETTER SHORT U	CYRILLIC	U	3	3.53387	2.65551	110.195	7.93431
0000040F	Џ	CYRILLIC CAPITAL LETTER DZHE	CYRILLIC	Dzh	1	2.12918	1.37841	112.733	41.8364
00000410	А	CYRILLIC CAPITAL LETTER A	CYRILLIC	A	3	2.80707	2.46448	103.206	7.66045
00000411	Б	CYRILLIC CAPITAL LETTER BE	CYRILLIC	B	1	3.31226	1.74878	95.9199	11.6754
00000412	В	CYRILLIC CAPITAL LETTER VE	CYRILLIC	V	1	3.80421	2.41457	75.47	8.03138
00000413	Г	CYRILLIC CAPITAL LETTER GHE	CYRILLIC	G	1	2.65893	2.04743	104.153	41.321
00000414	Д	CYRILLIC CAPITAL LETTER DE	CYRILLIC	D	1	2.85183	2.33935	115.187	22.5829
00000415	Е	CYRILLIC CAPITAL LETTER IE	CYRILLIC	E	1	2.25598	1.11915	110.969	38.7569
00000416	Ж	CYRILLIC CAPITAL LETTER ZHE	CYRILLIC	Zh	3	3.13684	2.45533	126.422	10.3747
00000417	З	CYRILLIC CAPITAL LETTER ZE	CYRILLIC	Z	1	4.29849	2.49062	98.7604	6.17124
00000418	И	CYRILLIC CAPITAL LETTER I	CYRILLIC	I	2	2.36211	1.49792	96.0208	10.1626
00000419	Й	CYRILLIC CAPITAL LETTER SHORT I	CYRILLIC	Y	2	2.62839	1.98817	100.606	12.0301
0000041A	К	CYRILLIC CAPITAL LETTER KA	CYRILLIC	K	2	2.96558	2.10425	121.057	9.91737
0000041B	Л	CYRILLIC CAPITAL LETTER EL	CYRILLIC	L	2	3.01601	1.84244	96.8613	10.6514
0000041C	М	CYRILLIC CAPITAL LETTER EM	CYRILLIC	M	2	2.80438	2.09288	93.6539	8.79559
0000041D	Н	CYRILLIC CAPITAL LETTER EN	CYRILLIC	N	1	1.99154	0.813397	108.994	39.3516
0000041E	О	CYRILLIC CAPITAL LETTER O	CYRILLIC	O	0	4.52193	1.07637	21.3856	2.15906
0000041F	П	CYRILLIC CAPITAL LETTER PE	CYRILLIC	P	1	1.95182	0.750462	95.524	41.473
00000420	Р	CYRILLIC CAPITAL LETTER ER	CYRILLIC	R	1	3.6287	1.95936	91.802	9.19381
00000421	С	CYRILLIC CAPITAL LETTER ES	CYRILLIC	S	0	4.44448	1.77628	85.6848	4.65792
00000422	Т	CYRILLIC CAPITAL LETTER TE	CYRILLIC	T	1	2.63357	1.98764	108.814	44.0633
00000423	У	CYRILLIC CAPITAL LETTER U	CYRILLIC	U	3	3.40832	2.48412	106.185	6.23735
00000424	Ф	CYRILLIC CAPITAL LETTER EF	CYRILLIC	F	1	4.17478	2.2288	111.035	8.47597
00000425	Х	CYRILLIC CAPITAL LETTER HA	CYRILLIC	Kh	3	2.58221	1.81004	124.505	6.88449
00000426	Ц	CYRILLIC CAPITAL LETTER TSE	CYRILLIC	Ts	1	2.15537	1.32455	111.673	41.9855
00000427	Ч	CYRILLIC CAPITAL LETTER CHE	CYRILLIC	Ch	1	3.01917	2.29937	103.136	14.7493
00000428	Ш	CYRILLIC CAPITAL LETTER SHA	CYRILLIC	Sh	1	1.9851	0.832114	101.397	41.9514
00000429	Щ	CYRILLIC CAPITAL LETTER SHCHA	CYRILLIC	Shch	1	2.00264	0.960972	109.806	42.8053
0000042A	Ъ	CYRILLIC CAPITAL LETTER HARD SIGN	CYRILLIC	NA	1	3.47111	1.87022	100.126	11.8694
0000042B	Ы	CYRILLIC CAPITAL LETTER YERU	CYRILLIC	Y	1	3.00675	2.1137	90.612	13.8332
0000042C	Ь	CYRILLIC CAPITAL LETTER SOFT SIGN	CYRILLIC	NA	1	3.5433	1.93044	89.7056	9.56706
0000042D	Э	CYRILLIC CAPITAL LETTER E	CYRILLIC	E	1	4.13407	2.07969	102.989	7.11104
0000042E	Ю	CYRILLIC CAPITAL LETTER YU	CYRILLIC	Yu	1	4.13625	2.0499	101.836	6.26121
0000042F	Я	CYRILLIC CAPITAL LETTER YA	CYRILLIC	Ya	1	3.62063	2.27715	106.638	9.95004
00000430	а	CYRILLIC SMALL LETTER A	CYRILLIC	a	0	4.18883	2.57059	100.451	6.28366
00000431	б	CYRILLIC SMALL LETTER BE	CYRILLIC	b	0	4.4093	2.40453	79.752	4.04822
00000432	в	CYRILLIC SMALL LETTER VE	CYRILLIC	v	1	3.67007	2.31068	72.7616	8.04036
00000433	г	CYRILLIC SMALL LETTER GHE	CYRILLIC	g	1	2.6278	1.79962	102.512	37.994
00000434	д	CYRILLIC SMALL LETTER DE	CYRILLIC	d	1	2.80561	2.2496	114.692	22.358
00000435	е	CYRILLIC SMALL LETTER IE	CYRILLIC	e	1	4.17698	2.19579	79.6541	5.99139
00000436	ж	CYRILLIC SMALL LETTER ZHE	CYRILLIC	zh	1	3.04953	2.22554	135.606	11.3013
00000437	з	CYRILLIC SMALL LETTER ZE	CYRILLIC	z	0	4.22241	2.5308	99.6277	6.58159
00000438	и	CYRILLIC SMALL LETTER I	CYRILLIC	i	2	2.41981	1.41087	95.0528	9.26735
00000439	й	CYRILLIC SMALL LETTER SHORT I	CYRILLIC	y	1	3.31641	2.55015	106.008	12.11
0000043A	к	CYRILLIC SMALL LETTER KA	CYRILLIC	k	3	3.00962	2.02748	117.786	9.31307
0000043B	л	CYRILLIC SMALL LETTER EL	CYRILLIC	l	1	3.03685	1.66445	96.5468	10.0966
0000043C	м	CYRILLIC SMALL LETTER EM	CYRILLIC	m	3	2.89695	2.11935	95.4535	9.57468
0000043D	н	CYRILLIC SMALL LETTER EN	CYRILLIC	n	1	2.03783	0.753221	108.116	35.9448
0000043E	о	CYRILLIC SMALL LETTER O	CYRILLIC	o	0	4.52125	1.1202	20.5075	2.96361
0000043F	п	CYRILLIC SMALL LETTER PE	CYRILLIC	p	1	1.99163	0.673953	94.5443	39.3956
00000440	р	CYRILLIC SMALL LETTER ER	CYRILLIC	r	0	4.05888	2.49512	112.188	7.20219
00000441	с	CYRILLIC SMALL LETTER ES	CYRILLIC	s	0	4.41072	1.88629	85.183	5.23118
00000442	т	CYRILLIC SMALL LETTER TE	CYRILLIC	t	1	2.49316	1.50736	107.729	39.8489
00000443	у	CYRILLIC SMALL LETTER U	CYRILLIC	u	3	3.39809	2.72145	104.756	6.59221
00000444	ф	CYRILLIC SMALL LETTER EF	CYRILLIC	f	0	3.97823	2.41179	112.783	11.5451
00000445	х	CYRILLIC SMALL LETTER HA	CYRILLIC	kh	3	2.58992	1.58757	126.205	6.64023
00000446	ц	CYRILLIC SMALL LETTER TSE	CYRILLIC	ts	1	2.18285	1.16411	111.805	39.2144
00000447	ч	CYRILLIC SMALL LETTER CHE	CYRILLIC	ch	1	3.11668	2.09788	101.616	12.4207
00000448	ш	CYRILLIC SMALL LETTER SHA	CYRILLIC	sh	1	2.04109	0.841167	105.247	38.7055
00000449	щ	CYRILLIC SMALL LETTER SHCHA	CYRILLIC	shch	1	2.08571	0.982589	112.508	40.0313
0000044A	ъ	CYRILLIC SMALL LETTER HARD SIGN	CYRILLIC	'	1	3.34244	1.92536	100.777	12.6412
0000044B	ы	CYRILLIC SMALL LETTER YERU	CYRILLIC	y	1	3.06147	2.12336	91.9324	14.6584
0000044C	ь	CYRILLIC SMALL LETTER SOFT SIGN	CYRILLIC	'	1	3.48968	1.84087	85.9849	9.44606
0000044D	э	CYRILLIC SMALL LETTER E	CYRILLIC	e	1	4.11755	2.13054	102.7	7.43926
0000044E	ю	CYRILLIC SMALL LETTER YU	CYRILLIC	yu	1	4.13398	2.03663	103.186	6.88238
0000044F	я	CYRILLIC SMALL LETTER YA	CYRILLIC	ya	2	3.59542	2.16173	105.229	9.82706
00000450	ѐ	CYRILLIC SMALL LETTER IE WITH GRAVE	CYRILLIC	e	1	4.16574	2.82848	94.2769	8.43849
00000451	ё	CYRILLIC SMALL LETTER IO	CYRILLIC	e	1	4.30348	2.72346	91.9416	7.02289
00000452	ђ	CYRILLIC SMALL LETTER DJE	CYRILLIC	dj	1	3.41025	3.05831	119.938	21.7189
00000453	ѓ	CYRILLIC SMALL LETTER GJE	CYRILLIC	g	1	3.17593	2.784	113.144	26.0536
00000454	є	CYRILLIC SMALL LETTER UKRAINIAN IE	CYRILLIC	ie	1	4.11776	2.14603	103.4	7.52631
00000455	ѕ	CYRILLIC SMALL LETTER DZE	CYRILLIC	dz	0	4.28941	2.27138	81.174	4.91184
00000456	і	CYRILLIC SMALL LETTER BYELORUSSIAN-UKRAINIAN I	CYRILLIC	i	1	3.19867	2.31158	109.476	19.18
00000457	ї	CYRILLIC SMALL LETTER YI	CYRILLIC	i	1	3.43716	2.61316	111.526	13.3319
00000458	ј	CYRILLIC SMALL LETTER JE	CYRILLIC	j	0	3.48724	2.777	106.362	13.4081
00000459	љ	CYRILLIC SMALL LETTER LJE	CYRILLIC	lj	1	3.6412	2.42391	104.119	10.5585
0000045A	њ	CYRILLIC SMALL LETTER NJE	CYRILLIC	nj	1	3.08428	1.84852	113.916	21.7019
0000045B	ћ	CYRILLIC SMALL LETTER TSHE	CYRILLIC	c	1	3.12458	2.61294	117.935	22.293
0000045C	ќ	CYRILLIC SMALL LETTER KJE	CYRILLIC	k	3	3.44738	2.70973	131.097	14.1538
0000045D	ѝ	CYRILLIC SMALL LETTER I WITH GRAVE	CYRILLIC	i	1	2.89894	2.16303	106.744	14.0825
0000045E	ў	CYRILLIC SMALL LETTER SHORT U	CYRILLIC	u	3	3.82552	3.26162	112.377	9.63594
0000045F	џ	CYRILLIC SMALL LETTER DZHE	CYRILLIC	dzh	1	2.37037	1.45975	112.602	41.1386
00000460	Ѡ	CYRILLIC CAPITAL LETTER OMEGA	CYRILLIC	O	2	3.37759	2.36132	105.961	7.19888
00000461	ѡ	CYRILLIC SMALL LETTER OMEGA	CYRILLIC	o	2	3.54962	2.47577	110.596	8.03596
00000462	Ѣ	CYRILLIC CAPITAL LETTER YAT	CYRILLIC	E	1	3.36542	1.98464	116.078	17.2244
00000463	ѣ	CYRILLIC SMALL LETTER YAT	CYRILLIC	e	1	3.22282	1.92742	115.031	18.7748
00000464	Ѥ	CYRILLIC CAPITAL LETTER IOTIFIED E	CYRILLIC	Ie	1	3.82762	2.55257	112.295	12.5991
00000465	ѥ	CYRILLIC SMALL LETTER IOTIFIED E	CYRILLIC	ie	1	3.77375	2.52671	112.74	12.9727
00000466	Ѧ	CYRILLIC CAPITAL LETTER LITTLE YUS	CYRILLIC	E	2	3.57355	3.11006	107.903	9.79948
00000467	ѧ	CYRILLIC SMALL LETTER LITTLE YUS	CYRILLIC	e	3	3.37192	2.85823	108.408	10.207
00000468	Ѩ	CYRILLIC CAPITAL LETTER IOTIFIED LITTLE YUS	CYRILLIC	Ie	3	3.21095	3.12356	114.555	16.1893
00000469	ѩ	CYRILLIC SMALL LETTER IOTIFIED LITTLE YUS	CYRILLIC	ie	3	3.3722	3.07867	116.745	17.5118
0000046A	Ѫ	CYRILLIC CAPITAL LETTER BIG YUS	CYRILLIC	O	3	4.01919	3.0434	113.129	10.2558
0000046B	ѫ	CYRILLIC SMALL LETTER BIG YUS	CYRILLIC	o	2	4.06215	3.06504	117.113	11.0791
0000046C	Ѭ	CYRILLIC CAPITAL LETTER IOTIFIED BIG YUS	CYRILLIC	Io	2	3.67166	3.14587	119.971	16.7053
0000046D	ѭ	CYRILLIC SMALL LETTER IOTIFIED BIG YUS	CYRILLIC	io	3	3.68998	3.17105	123.333	17.8724
0000046E	Ѯ	CYRILLIC CAPITAL LETTER KSI	CYRILLIC	Ks	1	4.2681	3.33862	128.644	10.5317
0000046F	ѯ	CYRILLIC SMALL LETTER KSI	CYRILLIC	ks	0	4.26482	3.3459	128.767	10.1463
00000470	Ѱ	CYRILLIC CAPITAL LETTER PSI	CYRILLIC	Ps	1	3.33357	2.30149	106.794	13.4938
00000471	ѱ	CYRILLIC SMALL LETTER PSI	CYRILLIC	ps	1	3.26465	2.60917	112.862	15.7383
00000472	Ѳ	CYRILLIC CAPITAL LETTER FITA	CYRILLIC	F	1	4.30324	1.95272	21.4545	4.04131
00000473	ѳ	CYRILLIC SMALL LETTER FITA	CYRILLIC	f	1	4.33896	2.00768	20.5075	4.72225
00000474	Ѵ	CYRILLIC CAPITAL LETTER IZHITSA	CYRILLIC	Y	3	3.1256	2.1702	95.081	5.65047
00000475	ѵ	CYRILLIC SMALL LETTER IZHITSA	CYRILLIC	y	3	3.17927	2.0713	93.6664	6.49938
00000476	Ѷ	CYRILLIC CAPITAL LETTER IZHITSA WITH DOUBLE GRAVE ACCENT	CYRILLIC	Y	3	3.359	2.67389	97.8714	10.0466
00000477	ѷ	CYRILLIC SMALL LETTER IZHITSA WITH DOUBLE GRAVE ACCENT	CYRILLIC	y	3	3.62502	2.87056	103.489	10.2176
00000478	Ѹ	CYRILLIC CAPITAL LETTER UK	CYRILLIC	U	3	4.15655	2.9805	109.607	6.82711
00000479	ѹ	CYRILLIC SMALL LETTER UK	CYRILLIC	u	3	4.10126	2.97074	108.339	5.80418
0000047A	Ѻ	CYRILLIC CAPITAL LETTER ROUND OMEGA	CYRILLIC	O	1	4.53088	1.8092	68.1489	5.65865
0000047B	ѻ	CYRILLIC SMALL LETTER ROUND OMEGA	CYRILLIC	o	1	4.54418	1.99907	71.4112	5.95316
0000047C	Ѽ	CYRILLIC CAPITAL LETTER OMEGA WITH TITLO	CYRILLIC	O	1	4.35983	2.63416	96.8446	7.24213
0000047D	ѽ	CYRILLIC SMALL LETTER OMEGA WITH TITLO	CYRILLIC	o	1	4.41975	3.22437	102.447	10.0259
0000047E	Ѿ	CYRILLIC CAPITAL LETTER OT	CYRILLIC	Ot	2	3.45614	2.58355	106.272	11.6077
0000047F	ѿ	CYRILLIC SMALL LETTER OT	CYRILLIC	ot	2	3.59108	2.95582	110.494	11.1696
00000480	Ҁ	CYRILLIC CAPITAL LETTER KOPPA	CYRILLIC	Q	0	4.34081	2.53513	107.492	7.48923
00000481	ҁ	CYRILLIC SMALL LETTER KOPPA	CYRILLIC	q	0	4.21817	2.66044	107.698	7.92821
00000482	҂	CYRILLIC THOUSANDS SIGN	CYRILLIC	NA	2	2.3774	1.26492	139.799	11.7623
00000483	҃	COMBINING CYRILLIC TITLO	COMBINING	NA	1	3.40631	2.17945	91.1226	10.1495
00000484	҄	COMBINING CYRILLIC PALATALIZATION	COMBINING	NA	1	3.91127	2.56193	97.388	7.79756
00000485	҅	COMBINING CYRILLIC DASIA PNEUMATA	COMBINING	NA	0	4.3888	2.41801	71.2705	8.41634
00000486	҆	COMBINING CYRILLIC PSILI PNEUMATA	COMBINING	NA	0	4.41705	2.44489	69.7617	7.94075
00000487	҇	COMBINING CYRILLIC POKRYTIE	COMBINING	NA	1	3.25146	2.7873	101.692	17.2144
00000488	҈	COMBINING CYRILLIC HUNDRED THOUSANDS SIGN	COMBINING	NA	2	4.29016	2.97604	128.254	19.02
00000489	҉	COMBINING CYRILLIC MILLIONS SIGN	COMBINING	NA	5	4.23315	2.32241	132.306	21.3444
0000048A	Ҋ	CYRILLIC CAPITAL LETTER SHORT I WITH TAIL	CYRILLIC	Jh	2	2.9942	2.52332	116.782	15.7775
0000048B	ҋ	CYRILLIC SMALL LETTER SHORT I WITH TAIL	CYRILLIC	jh	2	3.52786	2.86002	119.17	15.7401
0000048C	Ҍ	CYRILLIC CAPITAL LETTER SEMISOFT SIGN	CYRILLIC	'	1	3.46477	2.04856	118.097	17.0094
0000048D	ҍ	CYRILLIC SMALL LETTER SEMISOFT SIGN	CYRILLIC	'	1	3.27	2.188	118.573	21.1932
0000048E	Ҏ	CYRILLIC CAPITAL LETTER ER WITH TICK	CYRILLIC	Rh	1	3.74849	2.84009	120.952	14.605
0000048F	ҏ	CYRILLIC SMALL LETTER ER WITH TICK	CYRILLIC	rh	0	4.11066	3.05676	128.242	11.4122
00000490	Ґ	CYRILLIC CAPITAL LETTER GHE WITH UPTURN	CYRILLIC	G	1	2.62265	2.00758	112.676	42.3867
00000491	ґ	CYRILLIC SMALL LETTER GHE WITH UPTURN	CYRILLIC	g	1	2.66848	2.03532	112.573	40.1021
00000492	Ғ	CYRILLIC CAPITAL LETTER GHE WITH STROKE	CYRILLIC	Gh	1	2.53958	1.74584	119.57	38.3535
00000493	ғ	CYRILLIC SMALL LETTER GHE WITH STROKE	CYRILLIC	gh	1	2.27727	1.11313	116.783	34.0532
00000494	Ҕ	CYRILLIC CAPITAL LETTER GHE WITH MIDDLE HOOK	CYRILLIC	Gh	1	3.72522	2.38536	108.411	12.1644
00000495	ҕ	CYRILLIC SMALL LETTER GHE WITH MIDDLE HOOK	CYRILLIC	gh	1	3.80247	2.5455	108.73	11.6614
00000496	Җ	CYRILLIC CAPITAL LETTER ZHE WITH DESCENDER	CYRILLIC	J	3	3.27056	2.77016	124.127	13.4129
00000497	җ	CYRILLIC SMALL LETTER ZHE WITH DESCENDER	CYRILLIC	j	2	3.0909	2.30642	132.277	13.8234
00000498	Ҙ	CYRILLIC CAPITAL LETTER ZE WITH DESCENDER	CYRILLIC	Z	0	4.38653	3.1361	117.02	8.95773
00000499	ҙ	CYRILLIC SMALL LETTER ZE WITH DESCENDER	CYRILLIC	z	0	4.34741	3.15127	116.329	9.0327
0000049A	Қ	CYRILLIC CAPITAL LETTER KA WITH DESCENDER	CYRILLIC	Q	3	3.10301	2.43899	125.83	16.0522
0000049B	қ	CYRILLIC SMALL LETTER KA WITH DESCENDER	CYRILLIC	q	3	3.16976	2.54082	125.337	16.4466
0000049C	Ҝ	CYRILLIC CAPITAL LETTER KA WITH VERTICAL STROKE	CYRILLIC	G	2	2.95223	2.26321	125.062	16.2505
0000049D	ҝ	CYRILLIC SMALL LETTER KA WITH VERTICAL STROKE	CYRILLIC	g	2	2.93112	2.16717	123.282	15.9181
0000049E	Ҟ	CYRILLIC CAPITAL LETTER KA WITH STROKE	CYRILLIC	Q	2	3.10407	2.25209	128.752	15.4383
0000049F	ҟ	CYRILLIC SMALL LETTER KA WITH STROKE	CYRILLIC	q	3	3.14412	2.44895	131.761	20.0087
000004A0	Ҡ	CYRILLIC CAPITAL LETTER BASHKIR KA	CYRILLIC	Q	3	3.06666	2.16871	121.105	11.3011
000004A1	ҡ	CYRILLIC SMALL LETTER BASHKIR KA	CYRILLIC	q	3	3.08673	2.14768	123.494	12.1849
000004A2	Ң	CYRILLIC CAPITAL LETTER EN WITH DESCENDER	CYRILLIC	Ng	1	2.12957	1.2048	117.651	41.2135
000004A3	ң	CYRILLIC SMALL LETTER EN WITH DESCENDER	CYRILLIC	ng	1	2.23689	1.26709	117.845	39.265
000004A4	Ҥ	CYRILLIC CAPITAL LIGATURE EN GHE	CYRILLIC	Ng	1	2.08033	0.850602	110.815	38.951
000004A5	ҥ	CYRILLIC SMALL LIGATURE EN GHE	CYRILLIC	ng	1	2.13947	0.923562	113.636	38.4663
000004A6	Ҧ	CYRILLIC CAPITAL LETTER PE WITH MIDDLE HOOK	CYRILLIC	Ph	1	3.33038	2.01603	104.969	14.1591
000004A7	ҧ	CYRILLIC SMALL LETTER PE WITH MIDDLE HOOK	CYRILLIC	ph	1	3.40677	2.20153	106.349	13.6298
000004A8	Ҩ	CYRILLIC CAPITAL LETTER ABKHASIAN HA	CYRILLIC	W	1	4.44425	2.68842	96.8649	5.14434
000004A9	ҩ	CYRILLIC SMALL LETTER ABKHASIAN HA	CYRILLIC	w	1	4.46491	2.68594	95.5829	5.52877
000004AA	Ҫ	CYRILLIC CAPITAL LETTER ES WITH DESCENDER	CYRILLIC	S	0	4.49395	2.86128	112.253	7.66653
000004AB	ҫ	CYRILLIC SMALL LETTER ES WITH DESCENDER	CYRILLIC	s	0	4.48294	2.96595	112.251	7.66246
000004AC	Ҭ	CYRILLIC CAPITAL LETTER TE WITH DESCENDER	CYRILLIC	Th	1	2.68986	2.12621	118.829	42.2043
000004AD	ҭ	CYRILLIC SMALL LETTER TE WITH DESCENDER	CYRILLIC	th	1	2.69749	2.06332	118.328	40.5361
000004AE	Ү	CYRILLIC CAPITAL LETTER STRAIGHT U	CYRILLIC	U	3	3.25956	2.4724	111.858	7.74953
000004AF	ү	CYRILLIC SMALL LETTER STRAIGHT U	CYRILLIC	u	3	3.1795	2.66515	106.777	7.78204
000004B0	Ұ	CYRILLIC CAPITAL LETTER STRAIGHT U WITH STROKE	CYRILLIC	U	3	3.30023	2.56178	123.949	14.1932
000004B1	ұ	CYRILLIC SMALL LETTER STRAIGHT U WITH STROKE	CYRILLIC	u	3	3.21767	2.87031	122.684	13.9377
000004B2	Ҳ	CYRILLIC CAPITAL LETTER HA WITH DESCENDER	CYRILLIC	H	3	3.16279	2.51335	128.893	11.2668
000004B3	ҳ	CYRILLIC SMALL LETTER HA WITH DESCENDER	CYRILLIC	h	3	3.20479	2.41009	133.18	11.5514
000004B4	Ҵ	CYRILLIC CAPITAL LIGATURE TE TSE	CYRILLIC	Ts	1	2.1375	1.11223	113.532	41.4739
000004B5	ҵ	CYRILLIC SMALL LIGATURE TE TSE	CYRILLIC	ts	1	2.1397	1.07239	114.032	39.5561
000004B6	Ҷ	CYRILLIC CAPITAL LETTER CHE WITH DESCENDER	CYRILLIC	J	1	3.05876	2.60731	115.113	22.8132
000004B7	ҷ	CYRILLIC SMALL LETTER CHE WITH DESCENDER	CYRILLIC	j	1	3.16897	2.62015	116.139	21.002
000004B8	Ҹ	CYRILLIC CAPITAL LETTER CHE WITH VERTICAL STROKE	CYRILLIC	C	1	2.70193	2.27772	116.422	24.4571
000004B9	ҹ	CYRILLIC SMALL LETTER CHE WITH VERTICAL STROKE	CYRILLIC	c	1	2.84656	2.411	116.092	20.9512
000004BA	Һ	CYRILLIC CAPITAL LETTER SHHA	CYRILLIC	H	1	2.97045	2.18705	103.089	14.7358
000004BB	һ	CYRILLIC SMALL LETTER SHHA	CYRILLIC	h	1	3.22466	2.51112	100.811	13.6196
000004BC	Ҽ	CYRILLIC CAPITAL LETTER ABKHASIAN CHE	CYRILLIC	Ch	1	4.16392	2.63271	102.402	7.21979
000004BD	ҽ	CYRILLIC SMALL LETTER ABKHASIAN CHE	CYRILLIC	ch	1	4.15164	2.71894	101.844	7.48843
000004BE	Ҿ	CYRILLIC CAPITAL LETTER ABKHASIAN CHE WITH DESCENDER	CYRILLIC	Ch	1	4.14424	2.88676	113.892	10.6019
000004BF	ҿ	CYRILLIC SMALL LETTER ABKHASIAN CHE WITH DESCENDER	CYRILLIC	ch	1	4.16628	2.99123	113.745	11.1203
000004C0	Ӏ	CYRILLIC LETTER PALOCHKA	CYRILLIC	H	1	3.12261	2.24849	113.558	29.46
000004C1	Ӂ	CYRILLIC CAPITAL LETTER ZHE WITH BREVE	CYRILLIC	Gi	3	3.25371	2.5986	126.555	10.9294
000004C2	ӂ	CYRILLIC SMALL LETTER ZHE WITH BREVE	CYRILLIC	gi	3	3.61514	2.80984	135.058	11.2753
000004C3	Ӄ	CYRILLIC CAPITAL LETTER KA WITH HOOK	CYRILLIC	Q	2	3.86843	2.79472	116.684	9.85645
000004C4	ӄ	CYRILLIC SMALL LETTER KA WITH HOOK	CYRILLIC	q	2	3.95886	2.89632	118.409	9.89045
000004C5	Ӆ	CYRILLIC CAPITAL LETTER EL WITH TAIL	CYRILLIC	Lh	2	3.20808	2.40486	114.554	14.3806
000004C6	ӆ	CYRILLIC SMALL LETTER EL WITH TAIL	CYRILLIC	lh	1	3.13229	2.17858	114.651	14.2475
000004C7	Ӈ	CYRILLIC CAPITAL LETTER EN WITH HOOK	CYRILLIC	Ng	1	2.90038	1.75075	111.623	21.9234
000004C8	ӈ	CYRILLIC SMALL LETTER EN WITH HOOK	CYRILLIC	ng	1	3.02315	1.85524	111.895	21.6336
000004C9	Ӊ	CYRILLIC CAPITAL LETTER EN WITH TAIL	CYRILLIC	Nh	1	2.53902	1.60184	120.185	32.4776
000004CA	ӊ	CYRILLIC SMALL LETTER EN WITH TAIL	CYRILLIC	nh	1	2.68521	1.65547	120.18	30.1686
000004CB	Ӌ	CYRILLIC CAPITAL LETTER KHAKASSIAN CHE	CYRILLIC	Dzh	1	3.04498	2.67393	115.824	22.7453
000004CC	ӌ	CYRILLIC SMALL LETTER KHAKASSIAN CHE	CYRILLIC	dzh	1	3.17967	2.67292	115.96	20.815
000004CD	Ӎ	CYRILLIC CAPITAL LETTER EM WITH TAIL	CYRILLIC	Mh	3	3.04071	2.54485	109.033	12.053
000004CE	ӎ	CYRILLIC SMALL LETTER EM WITH TAIL	CYRILLIC	mh	3	3.02111	2.51701	110.155	12.557
000004CF	ӏ	CYRILLIC SMALL LETTER PALOCHKA	CYRILLIC	h	1	3.12261	2.24849	113.558	29.46
000004D0	Ӑ	CYRILLIC CAPITAL LETTER A WITH BREVE	CYRILLIC	A	3	2.94285	2.63683	105.455	9.27623
000004D1	ӑ	CYRILLIC SMALL LETTER A WITH BREVE	CYRILLIC	a	1	4.27712	3.09956	111.141	8.09476
000004D2	Ӓ	CYRILLIC CAPITAL LETTER A WITH DIAERESIS	CYRILLIC	A	3	2.80707	2.46448	103.206	7.66045
000004D3	ӓ	CYRILLIC SMALL LETTER A WITH DIAERESIS	CYRILLIC	a	0	4.30235	3.07451	110.333	7.39416
000004D4	Ӕ	CYRILLIC CAPITAL LIGATURE A IE	CYRILLIC	Ae	2	2.65884	2.29	112.661	20.7785
000004D5	ӕ	CYRILLIC SMALL LIGATURE A IE	CYRILLIC	ae	1	4.25895	3.07665	114.347	7.48347
000004D6	Ӗ	CYRILLIC CAPITAL LETTER IE WITH BREVE	CYRILLIC	E	1	2.42075	1.57492	114.663	33.0643
000004D7	ӗ	CYRILLIC SMALL LETTER IE WITH BREVE	CYRILLIC	e	1	4.23136	2.93671	93.305	7.81735
000004D8	Ә	CYRILLIC CAPITAL LETTER SCHWA	CYRILLIC	A	1	4.11539	2.09164	79.1743	5.34456
000004D9	ә	CYRILLIC SMALL LETTER SCHWA	CYRILLIC	a	1	4.1751	2.18536	79.7681	5.92566
000004DA	Ӛ	CYRILLIC CAPITAL LETTER SCHWA WITH DIAERESIS	CYRILLIC	E	1	4.11539	2.09164	79.1743	5.34456
000004DB	ӛ	CYRILLIC SMALL LETTER SCHWA WITH DIAERESIS	CYRILLIC	e	1	4.29086	2.72296	91.6626	7.07864
000004DC	Ӝ	CYRILLIC CAPITAL LETTER ZHE WITH DIAERESIS	CYRILLIC	Dzh	3	3.13684	2.45533	126.422	10.3747
000004DD	ӝ	CYRILLIC SMALL LETTER ZHE WITH DIAERESIS	CYRILLIC	dzh	1	3.4689	2.5764	134.507	10.7791
000004DE	Ӟ	CYRILLIC CAPITAL LETTER ZE WITH DIAERESIS	CYRILLIC	J	1	4.29849	2.49062	98.7604	6.17124
000004DF	ӟ	CYRILLIC SMALL LETTER ZE WITH DIAERESIS	CYRILLIC	j	0	4.33669	3.06325	108.673	7.5969
000004E0	Ӡ	CYRILLIC CAPITAL LETTER ABKHASIAN DZE	CYRILLIC	Dz	2	3.85028	2.58845	109.096	8.34847
000004E1	ӡ	CYRILLIC SMALL LETTER ABKHASIAN DZE	CYRILLIC	dz	2	3.99984	2.70284	112.677	8.73464
000004E2	Ӣ	CYRILLIC CAPITAL LETTER I WITH MACRON	CYRILLIC	I	2	2.60079	2.09325	100.605	14.6797
000004E3	ӣ	CYRILLIC SMALL LETTER I WITH MACRON	CYRILLIC	i	2	2.62321	2.05838	102.682	15.5703
000004E4	Ӥ	CYRILLIC CAPITAL LETTER I WITH DIAERESIS	CYRILLIC	I	2	2.36211	1.49792	96.0208	10.1626
000004E5	ӥ	CYRILLIC SMALL LETTER I WITH DIAERESIS	CYRILLIC	i	2	3.09626	2.19741	105.8	10.8292
000004E6	Ӧ	CYRILLIC CAPITAL LETTER O WITH DIAERESIS	CYRILLIC	O	0	4.52193	1.07637	21.3856	2.15906
000004E7	ӧ	CYRILLIC SMALL LETTER O WITH DIAERESIS	CYRILLIC	o	0	4.53331	2.09142	25.0432	3.70901
000004E8	Ө	CYRILLIC CAPITAL LETTER BARRED O	CYRILLIC	O	1	4.30324	1.95272	21.4545	4.04131
000004E9	ө	CYRILLIC SMALL LETTER BARRED O	CYRILLIC	o	1	4.33896	2.00768	20.5075	4.72225
000004EA	Ӫ	CYRILLIC CAPITAL LETTER BARRED O WITH DIAERESIS	CYRILLIC	Y	1	4.26107	2.22844	22.8943	6.57232
000004EB	ӫ	CYRILLIC SMALL LETTER BARRED O WITH DIAERESIS	CYRILLIC	y	1	4.40088	2.53414	25.0589	5.77205
000004EC	Ӭ	CYRILLIC CAPITAL LETTER E WITH DIAERESIS	CYRILLIC	A	1	4.13407	2.07969	102.989	7.11104
000004ED	ӭ	CYRILLIC SMALL LETTER E WITH DIAERESIS	CYRILLIC	a	1	4.26668	2.71744	111.214	8.55114
000004EE	Ӯ	CYRILLIC CAPITAL LETTER U WITH MACRON	CYRILLIC	U	3	3.47148	2.4676	110.207	9.57636
000004EF	ӯ	CYRILLIC SMALL LETTER U WITH MACRON	CYRILLIC	u	3	3.60909	3.03591	107.765	10.4653
000004F0	Ӱ	CYRILLIC CAPITAL LETTER U WITH DIAERESIS	CYRILLIC	U	3	3.40832	2.48412	106.185	6.23735
000004F1	ӱ	CYRILLIC SMALL LETTER U WITH DIAERESIS	CYRILLIC	u	3	3.80247	3.31766	109.436	8.97478
000004F2	Ӳ	CYRILLIC CAPITAL LETTER U WITH DOUBLE ACUTE	CYRILLIC	U	3	3.55015	2.79797	110.328	11.3673
000004F3	ӳ	CYRILLIC SMALL LETTER U WITH DOUBLE ACUTE	CYRILLIC	u	3	3.6993	3.27923	112.86	11.7358
000004F4	Ӵ	CYRILLIC CAPITAL LETTER CHE WITH DIAERESIS	CYRILLIC	Tsh	1	3.01917	2.29937	103.136	14.7493
000004F5	ӵ	CYRILLIC SMALL LETTER CHE WITH DIAERESIS	CYRILLIC	tsh	1	3.69462	2.93389	110.082	11.8365
000004F6	Ӷ	CYRILLIC CAPITAL LETTER GHE WITH DESCENDER	CYRILLIC	Gh	1	2.58075	2.00681	116.355	41.6019
000004F7	ӷ	CYRILLIC SMALL LETTER GHE WITH DESCENDER	CYRILLIC	gh	1	2.72536	2.17242	116.519	41.4399
000004F8	Ӹ	CYRILLIC CAPITAL LETTER YERU WITH DIAERESIS	CYRILLIC	Y	1	3.00675	2.1137	90.612	13.8332
000004F9	ӹ	CYRILLIC SMALL LETTER YERU WITH DIAERESIS	CYRILLIC	y	1	3.41612	2.55666	100.318	12.9112
000004FA	Ӻ	CYRILLIC CAPITAL LETTER GHE WITH STROKE AND HOOK	CYRILLIC	Xh	1	3.02931	2.41956	122.272	33.3105
000004FB	ӻ	CYRILLIC SMALL LETTER GHE WITH STROKE AND HOOK	CYRILLIC	xh	1	3.07484	2.40471	122.703	31.146
000004FC	Ӽ	CYRILLIC CAPITAL LETTER HA WITH HOOK	CYRILLIC	X	3	3.32986	2.6472	128.658	10.8967
000004FD	ӽ	CYRILLIC SMALL LETTER HA WITH HOOK	CYRILLIC	x	3	3.45846	2.6309	130.532	10.7879
000004FE	Ӿ	CYRILLIC CAPITAL LETTER HA WITH STROKE	CYRILLIC	H	3	2.87508	1.85218	134.596	11.2193
000004FF	ӿ	CYRILLIC SMALL LETTER HA WITH STROKE	CYRILLIC	h	3	2.90248	1.76007	134.787	10.4302
00000591	֑	HEBREW ACCENT ETNAHTA	HEBREW	NA	1	3.80665	1.92675	100.492	6.6601
00000592	֒	HEBREW ACCENT SEGOL	HEBREW	NA	1	4.479	1.66642	38.0771	6.4247
00000593	֓	HEBREW ACCENT SHALSHELET	HEBREW	NA	2	3.65693	2.89177	139.754	7.41617
00000594	֔	HEBREW ACCENT ZAQEF QATAN	HEBREW	NA	1	4.40019	1.90912	38.6578	5.83436
00000595	֕	HEBREW ACCENT ZAQEF GADOL	HEBREW	NA	1	3.49284	1.71707	96.4786	7.02522
00000596	֖	HEBREW ACCENT TIPEHA	HEBREW	NA	0	3.7823	1.83012	87.3783	5.45391
00000597	֗	HEBREW ACCENT REVIA	HEBREW	NA	1	3.23975	1.97241	113.457	8.72508
00000598	֘	HEBREW ACCENT ZARQA	HEBREW	NA	1	4.39132	2.27318	91.391	7.35324
00000599	֙	HEBREW ACCENT PASHTA	HEBREW	NA	1	3.81741	1.87003	88.0293	5.65611
0000059A	֚	HEBREW ACCENT YETIV	HEBREW	NA	3	2.87074	1.60957	125.711	9.20485
0000059B	֛	HEBREW ACCENT TEVIR	HEBREW	NA	0	4.18644	1.84357	92.1734	7.00283
0000059C	֜	HEBREW ACCENT GERESH	HEBREW	NA	1	3.77137	1.89746	89.0649	5.72412
0000059D	֝	HEBREW ACCENT GERESH MUQDAM	HEBREW	NA	1	3.77137	1.89746	89.0649	5.72412
0000059E	֞	HEBREW ACCENT GERSHAYIM	HEBREW	NA	1	3.85571	2.56943	110.577	9.08093
0000059F	֟	HEBREW ACCENT QARNEY PARA	HEBREW	NA	1	4.46059	2.37267	136.191	7.91478
000005A0	֠	HEBREW ACCENT TELISHA GEDOLA	HEBREW	NA	1	4.33247	1.70413	102.448	7.0536
000005A1	֡	HEBREW ACCENT PAZER	HEBREW	NA	1	3.23986	1.85181	93.8333	6.80176
000005A2	֢	HEBREW ACCENT ATNAH HAFUKH	HEBREW	NA	1	3.84163	1.90606	100.933	6.68721
000005A3	֣	HEBREW ACCENT MUNAH	HEBREW	NA	1	2.22873	0.747481	94.5094	12.8342
000005A4	֤	HEBREW ACCENT MAHAPAKH	HEBREW	NA	3	2.85984	1.60292	119.997	9.73823
000005A5	֥	HEBREW ACCENT MERKHA	HEBREW	NA	0	3.78728	1.82273	86.6702	5.601
000005A6	֦	HEBREW ACCENT MERKHA KEFULA	HEBREW	NA	1	3.84065	2.51484	110.96	8.51744
000005A7	֧	HEBREW ACCENT DARGA	HEBREW	NA	2	3.31406	2.58764	121.422	11.7482
000005A8	֨	HEBREW ACCENT QADMA	HEBREW	NA	1	3.81312	1.87107	88.9647	5.73255
000005A9	֩	HEBREW ACCENT TELISHA QETANA	HEBREW	NA	1	4.33635	1.68874	104.162	6.97336
000005AA	֪	HEBREW ACCENT YERAH BEN YOMO	HEBREW	NA	1	3.84163	1.90606	100.933	6.68721
000005AB	֫	HEBREW ACCENT OLE	HEBREW	NA	3	2.87568	1.62939	126.669	9.49972
000005AC	֬	HEBREW ACCENT ILUY	HEBREW	NA	1	2.54018	1.04121	93.2993	17.5441
000005AD	֭	HEBREW ACCENT DEHI	HEBREW	NA	0	3.7823	1.83012	87.3783	5.45391
000005AE	֮	HEBREW ACCENT ZINOR	HEBREW	NA	1	4.40221	2.26692	91.1262	7.32141
000005AF	֯	HEBREW MARK MASORA CIRCLE	HEBREW	NA	1	4.51821	1.15626	26.8615	5.60645
000005B0	ְ	HEBREW POINT SHEVA	HEBREW	e	0	4.52688	1.75089	39.9897	5.81048
000005B1	ֱ	HEBREW POINT HATAF SEGOL	HEBREW	e	1	4.55492	2.28316	52.2274	6.78015
000005B2	ֲ	HEBREW POINT HATAF PATAH	HEBREW	a	1	3.66379	2.07093	111.559	8.87309
000005B3	ֳ	HEBREW POINT HATAF QAMATS	HEBREW	o	1	3.61117	1.952	118.228	11.5206
000005B4	ִ	HEBREW POINT HIRIQ	HEBREW	i	1	4.39	1.32114	78.927	1.66331
000005B5	ֵ	HEBREW POINT TSERE	HEBREW	e	1	4.53108	1.80121	40.2703	6.1946
000005B6	ֶ	HEBREW POINT SEGOL	HEBREW	e	1	4.53671	1.50228	40.6436	6.17026
000005B7	ַ	HEBREW POINT PATAH	HEBREW	a	1	2.30782	1.3447	98.5071	18.58
000005B8	ָ	HEBREW POINT QAMATS	HEBREW	a	1	2.22131	0.712405	106.512	15.1486
000005B9	ֹ	HEBREW POINT HOLAM	HEBREW	o	1	4.39	1.32114	78.927	1.66331
000005BA	ֺ	HEBREW POINT HOLAM HASER FOR VAV	HEBREW	o	1	4.39	1.32114	78.927	1.66331
000005BB	ֻ	HEBREW POINT QUBUTS	HEBREW	u	1	4.54608	1.99732	45.5578	6.77913
000005BC	ּ	HEBREW POINT DAGESH OR MAPIQ	HEBREW	NA	1	4.38799	1.27034	84.0515	1.59166
000005BD	ֽ	HEBREW POINT METEG	HEBREW	NA	1	2.51086	1.3147	87.6077	16.0536
000005BE	־	HEBREW PUNCTUATION MAQAF	HEBREW	NA	1	2.25779	1.01883	96.0858	20.8665
000005BF	ֿ	HEBREW POINT RAFE	HEBREW	NA	1	1.84562	0.738338	97.4556	20.2903
000005C0	׀	HEBREW PUNCTUATION PASEQ	HEBREW	NA	0	2.06912	1.40491	103.68	41.0706
000005C1	ׁ	HEBREW POINT SHIN DOT	HEBREW	h	1	4.38617	1.27052	102.901	1.57259
000005C2	ׂ	HEBREW POINT SIN DOT	HEBREW	NA	1	4.39	1.32114	78.927	1.66331
000005C3	׃	HEBREW PUNCTUATION SOF PASUQ	HEBREW	NA	0	4.54005	2.02195	62.2544	4.36533
000005C6	׆	HEBREW PUNCTUATION NUN HAFUKHA	HEBREW	NA	1	3.22877	2.26032	102.24	17.0814
000005C7	ׇ	HEBREW POINT QAMATS QATAN	HEBREW	NA	1	2.2787	0.66244	104.706	11.187
000005D0	א	HEBREW LETTER ALEF	HEBREW	NA	3	3.85809	2.54191	121.098	7.11061
000005D1	ב	HEBREW LETTER BET	HEBREW	v	1	3.06927	1.76213	102.152	16.1618
000005D2	ג	HEBREW LETTER GIMEL	HEBREW	g	0	4.01701	2.78354	113.836	10.0942
000005D3	ד	HEBREW LETTER DALET	HEBREW	d	1	2.79787	2.12238	108.341	26.197
000005D4	ה	HEBREW LETTER HE	HEBREW	h	1	2.86503	1.6632	85.6342	16.4124
000005D5	ו	HEBREW LETTER VAV	HEBREW	v	1	2.57496	1.88999	109.839	31.3037
000005D6	ז	HEBREW LETTER ZAYIN	HEBREW	z	2	3.75696	2.81872	108.369	9.40575
000005D7	ח	HEBREW LETTER HET	HEBREW	h	1	2.89392	1.81066	95.8095	13.3064
000005D8	ט	HEBREW LETTER TET	HEBREW	t	0	4.11893	1.72232	71.094	4.68338
000005D9	י	HEBREW LETTER YOD	HEBREW	y	1	2.54795	1.31148	103.792	20.8952
000005DA	ך	HEBREW LETTER FINAL KAF	HEBREW	kh	1	3.44949	2.58159	93.4921	11.8589
000005DB	כ	HEBREW LETTER KAF	HEBREW	kh	1	4.14639	1.94525	81.6093	5.70099
000005DC	ל	HEBREW LETTER LAMED	HEBREW	l	2	3.16252	2.71733	115.515	12.7296
000005DD	ם	HEBREW LETTER FINAL MEM	HEBREW	m	1	2.80103	1.68603	92.7998	14.9734
000005DE	מ	HEBREW LETTER MEM	HEBREW	m	2	4.12023	2.26294	88.8659	5.62443
000005DF	ן	HEBREW LETTER FINAL NUN	HEBREW	n	1	2.6366	2.13859	111.953	32.446
000005E0	נ	HEBREW LETTER NUN	HEBREW	n	1	3.29828	2.44429	104.067	18.0253
000005E1	ס	HEBREW LETTER SAMEKH	HEBREW	s	1	4.25438	1.85165	80.9792	4.40738
000005E2	ע	HEBREW LETTER AYIN	HEBREW	'	2	3.57542	2.2618	103.761	6.76966
000005E3	ף	HEBREW LETTER FINAL PE	HEBREW	f	0	3.96767	2.41043	83.1376	5.78383
000005E4	פ	HEBREW LETTER PE	HEBREW	f	1	4.42828	1.92585	70.4507	4.47301
000005E5	ץ	HEBREW LETTER FINAL TSADI	HEBREW	ts	3	3.63987	2.9713	115.564	7.47871
000005E6	צ	HEBREW LETTER TSADI	HEBREW	ts	3	3.26534	2.50673	116.083	8.67315
000005E7	ק	HEBREW LETTER QOF	HEBREW	k	2	2.79502	2.05096	110.213	14.5366
000005E8	ר	HEBREW LETTER RESH	HEBREW	r	1	3.37822	2.32198	89.571	10.9185
000005E9	ש	HEBREW LETTER SHIN	HEBREW	s	1	3.88483	2.01929	91.1435	6.65911
000005EA	ת	HEBREW LETTER TAV	HEBREW	t	1	3.20712	1.82749	94.0342	11.6564
000005EF	ׯ	HEBREW YOD TRIANGLE	HEBREW	YYY	1	2.29906	1.61166	116.539	28.4955
000005F0	װ	HEBREW LIGATURE YIDDISH DOUBLE VAV	HEBREW	v	1	2.06578	1.05218	108.9	31.1651
000005F1	ױ	HEBREW LIGATURE YIDDISH VAV YOD	HEBREW	oy	1	2.27407	1.2893	108.513	30.416
000005F2	ײ	HEBREW LIGATURE YIDDISH DOUBLE YOD	HEBREW	ey	1	2.38677	1.18495	114.785	27.0902
000005F3	׳	HEBREW PUNCTUATION GERESH	HEBREW	NA	1	3.13313	2.23292	94.5154	7.98798
000005F4	״	HEBREW PUNCTUATION GERSHAYIM	HEBREW	NA	1	2.67412	1.71853	101.433	8.49618
00000600	؀	ARABIC NUMBER SIGN	ARABIC	NA	1	3.16639	2.81707	126.376	11.6561
00000601	؁	ARABIC SIGN SANAH	ARABIC	NA	1	4.27875	3.30143	127.671	10.6525
00000602	؂	ARABIC FOOTNOTE MARKER	ARABIC	NA	1	3.0524	2.7303	112.729	15.9923
00000603	؃	ARABIC SIGN SAFHA	ARABIC	NA	1	4.02998	3.31642	133.727	13.7375
00000604	؄	ARABIC SIGN SAMVAT	ARABIC	NA	2	4.07903	3.57987	129.516	13.656
00000606	؆	ARABIC-INDIC CUBE ROOT	ARABIC-INDIC	NA	3	3.44359	3.01241	114.737	11.0188
00000607	؇	ARABIC-INDIC FOURTH ROOT	ARABIC-INDIC	NA	2	3.492	3.20146	114.737	10.1394
00000608	؈	ARABIC RAY	ARABIC	NA	1	4.44723	3.39301	113.014	7.32869
00000609	؉	ARABIC-INDIC PER MILLE SIGN	ARABIC-INDIC	NA	2	2.5432	1.81657	114.362	8.23019
0000060A	؊	ARABIC-INDIC PER TEN THOUSAND SIGN	ARABIC-INDIC	NA	2	2.69997	2.13372	123.299	10.5785
0000060B	؋	AFGHANI SIGN	AFGHANI	NA	0	4.43986	3.57154	110.876	10.734
0000060C	،	ARABIC COMMA	ARABIC	NA	0	4.10931	2.59405	104.977	7.17643
0000060D	؍	ARABIC DATE SEPARATOR	ARABIC	NA	0	3.4055	2.20449	111.191	7.83355
0000060E	؎	ARABIC POETIC VERSE SIGN	ARABIC	NA	0	4.28983	2.96298	105.938	5.29808
0000060F	؏	ARABIC SIGN MISRA	ARABIC	NA	0	4.46973	3.2554	128.976	6.88947
00000610	ؐ	ARABIC SIGN SALLALLAHOU ALAYHE WASSALLAM	ARABIC	NA	1	4.15074	3.17458	109.579	7.27103
00000611	ؑ	ARABIC SIGN ALAYHE ASSALLAM	ARABIC	NA	1	4.27339	3.34928	115.159	7.66531
00000612	ؒ	ARABIC SIGN RAHMATULLAH ALAYHE	ARABIC	NA	1	4.02454	3.2028	121.004	9.08065
00000613	ؓ	ARABIC SIGN RADI ALLAHOU ANHU	ARABIC	NA	1	4.26758	3.50155	123.118	8.35487
00000614	ؔ	ARABIC SIGN TAKHALLUS	ARABIC	NA	0	4.07561	2.96181	121.932	9.10982
00000615	ؕ	ARABIC SMALL HIGH TAH	ARABIC	NA	1	4.29876	3.26489	100.131	7.65294
00000616	ؖ	ARABIC SMALL HIGH LIGATURE ALEF WITH LAM WITH YEH	ARABIC	i	1	3.47566	3.07298	107.245	9.16071
00000617	ؗ	ARABIC SMALL HIGH ZAIN	ARABIC	NA	0	4.33375	2.30113	93.9353	8.75186
00000618	ؘ	ARABIC SMALL FATHA	ARABIC	NA	1	3.30387	2.31213	87.1205	5.12651
00000619	ؙ	ARABIC SMALL DAMMA	ARABIC	NA	0	4.4877	2.99621	103.724	6.95136
0000061A	ؚ	ARABIC SMALL KASRA	ARABIC	NA	0	3.2873	2.31444	82.7798	4.63018
0000061B	؛	ARABIC SEMICOLON	ARABIC	NA	0	4.02351	2.94921	130.744	9.2723
0000061E	؞	ARABIC TRIPLE DOT PUNCTUATION MARK	ARABIC	NA	0	2.82256	1.79687	123.266	10.9241
0000061F	؟	ARABIC QUESTION MARK	ARABIC	NA	0	4.33059	3.11899	112.663	7.89262
00000620	ؠ	ARABIC LETTER KASHMIRI YEH	ARABIC	y	0	4.52257	3.40735	104.246	6.76415
00000621	ء	ARABIC LETTER HAMZA	ARABIC	NA	0	4.24888	2.91708	105.432	7.92699
00000622	آ	ARABIC LETTER ALEF WITH MADDA ABOVE	ARABIC	a	1	2.68728	2.21016	101.374	7.91971
00000623	أ	ARABIC LETTER ALEF WITH HAMZA ABOVE	ARABIC	NA	1	2.68728	2.21016	101.374	7.91971
00000624	ؤ	ARABIC LETTER WAW WITH HAMZA ABOVE	ARABIC	u'	0	4.53112	3.39296	101.076	9.50212
00000625	إ	ARABIC LETTER ALEF WITH HAMZA BELOW	ARABIC	NA	0	3.58388	2.92787	108.696	16.418
00000626	ئ	ARABIC LETTER YEH WITH HAMZA ABOVE	ARABIC	i'	0	4.49454	3.40642	94.405	7.97283
00000627	ا	ARABIC LETTER ALEF	ARABIC	NA	1	2.68728	2.21016	101.374	7.91971
00000628	ب	ARABIC LETTER BEH	ARABIC	b	0	4.36697	2.78791	94.3589	7.20717
00000629	ة	ARABIC LETTER TEH MARBUTA	ARABIC	h	1	4.26484	2.95961	94.7545	8.32506
0000062A	ت	ARABIC LETTER TEH	ARABIC	t	0	4.34979	2.58004	93.9143	8.56556
0000062B	ث	ARABIC LETTER THEH	ARABIC	th	0	4.32093	2.58646	94.65	9.86745
0000062C	ج	ARABIC LETTER JEEM	ARABIC	j	0	4.30696	2.69308	98.8564	6.6682
0000062D	ح	ARABIC LETTER HAH	ARABIC	h	0	4.23156	2.31721	98.8564	5.38972
0000062E	خ	ARABIC LETTER KHAH	ARABIC	kh	1	4.33153	3.03795	110.257	7.9326
0000062F	د	ARABIC LETTER DAL	ARABIC	d	1	4.19785	2.40607	86.4742	5.98321
00000630	ذ	ARABIC LETTER THAL	ARABIC	dh	0	4.40545	3.04286	106.638	7.94953
00000631	ر	ARABIC LETTER REH	ARABIC	r	0	4.22847	2.55007	91.2458	5.318
00000632	ز	ARABIC LETTER ZAIN	ARABIC	z	1	4.34125	3.00172	105.764	8.45408
00000633	س	ARABIC LETTER SEEN	ARABIC	s	1	4.35511	3.35748	122.228	10.1176
00000634	ش	ARABIC LETTER SHEEN	ARABIC	sh	1	4.42467	3.53958	122.383	13.5411
00000635	ص	ARABIC LETTER SAD	ARABIC	s	1	4.36325	3.3606	119.506	7.08847
00000636	ض	ARABIC LETTER DAD	ARABIC	d	0	4.35114	3.34063	119.581	8.62566
00000637	ط	ARABIC LETTER TAH	ARABIC	t	1	4.27146	3.03041	101.748	6.57391
00000638	ظ	ARABIC LETTER ZAH	ARABIC	dh	1	4.294	3.13978	101.748	7.63601
00000639	ع	ARABIC LETTER AIN	ARABIC	NA	1	4.44984	2.83247	108.357	6.08245
0000063A	غ	ARABIC LETTER GHAIN	ARABIC	gh	0	4.46347	3.31161	118.396	8.96251
0000063B	ػ	ARABIC LETTER KEHEH WITH TWO DOTS ABOVE	ARABIC	g	2	4.27893	3.10852	89.3522	7.96287
0000063C	ؼ	ARABIC LETTER KEHEH WITH THREE DOTS BELOW	ARABIC	g	1	4.32024	3.44957	103.995	11.1155
0000063D	ؽ	ARABIC LETTER FARSI YEH WITH INVERTED V	ARABIC	y	0	4.51222	3.27857	99.1303	7.19559
0000063E	ؾ	ARABIC LETTER FARSI YEH WITH TWO DOTS ABOVE	ARABIC	i	0	4.45351	3.1382	94.9075	7.51654
0000063F	ؿ	ARABIC LETTER FARSI YEH WITH THREE DOTS ABOVE	ARABIC	i	0	4.41522	3.24242	94.6213	8.49023
00000640	ـ	ARABIC TATWEEL	ARABIC		1	2.68769	1.42057	85.3067	9.52393
00000641	ف	ARABIC LETTER FEH	ARABIC	f	1	4.35608	3.05157	88.2094	6.61844
00000642	ق	ARABIC LETTER QAF	ARABIC	q	0	4.51343	3.19946	90.9482	7.80226
00000643	ك	ARABIC LETTER KAF	ARABIC	k	1	3.91752	3.26786	94.6793	9.08596
00000644	ل	ARABIC LETTER LAM	ARABIC	l	1	4.02181	2.81165	96.4021	6.24201
00000645	م	ARABIC LETTER MEEM	ARABIC	m	1	4.23732	3.29549	113.849	7.68715
00000646	ن	ARABIC LETTER NOON	ARABIC	n	0	4.44813	2.5484	94.4552	6.91747
00000647	ه	ARABIC LETTER HEH	ARABIC	h	0	4.46254	2.31445	78.2089	5.41836
00000648	و	ARABIC LETTER WAW	ARABIC	w	0	4.53141	2.64916	82.4617	4.96941
00000649	ى	ARABIC LETTER ALEF MAKSURA	ARABIC	a	0	4.50123	2.81322	94.405	5.47086
0000064A	ي	ARABIC LETTER YEH	ARABIC	y	0	4.45441	3.29815	105.777	9.10955
0000064B	ً	ARABIC FATHATAN	ARABIC	NA	1	2.9095	2.16723	95.837	9.10773
0000064C	ٌ	ARABIC DAMMATAN	ARABIC	NA	1	4.43842	3.42006	115.092	8.56825
0000064D	ٍ	ARABIC KASRATAN	ARABIC	NA	0	2.8533	2.20082	97.2285	6.26928
0000064E	َ	ARABIC FATHA	ARABIC	a	1	3.26413	2.29027	95.0359	9.22481
0000064F	ُ	ARABIC DAMMA	ARABIC	u	0	4.45125	3.08405	101.116	9.23352
00000650	ِ	ARABIC KASRA	ARABIC	i	1	3.27075	2.29658	93.9284	7.92455
00000651	ّ	ARABIC SHADDA	ARABIC	NA	1	4.41726	2.95169	104.139	8.12266
00000652	ْ	ARABIC SUKUN	ARABIC	NA	0	4.53231	1.99902	31.207	6.20846
00000653	ٓ	ARABIC MADDAH ABOVE	ARABIC	a	1	3.78619	2.59723	107.097	9.9693
00000654	ٔ	ARABIC HAMZA ABOVE	ARABIC	NA	1	3.94411	3.1816	100.35	6.01353
00000655	ٕ	ARABIC HAMZA BELOW	ARABIC	NA	0	4.28678	3.20033	107.388	7.21861
00000656	ٖ	ARABIC SUBSCRIPT ALEF	ARABIC	i	0	3.22766	2.2532	107.992	8.09127
00000657	ٗ	ARABIC INVERTED DAMMA	ARABIC	NA	1	4.31828	3.01777	96.3013	7.20023
00000658	٘	ARABIC MARK NOON GHUNNA	ARABIC	e	1	4.48515	2.23867	80.7696	6.42628
00000659	ٙ	ARABIC ZWARAKAY	ARABIC	e	0	2.64593	1.92452	91.9928	5.9773
0000065A	ٚ	ARABIC VOWEL SIGN SMALL V ABOVE	ARABIC	o	1	3.99397	2.81847	91.3479	10.1664
0000065B	ٛ	ARABIC VOWEL SIGN INVERTED SMALL V ABOVE	ARABIC	e	0	3.96067	2.85609	91.4077	7.87381
0000065C	ٜ	ARABIC VOWEL SIGN DOT BELOW	ARABIC	e	0	4.54652	1.18981	27.11	5.44291
0000065D	ٝ	ARABIC REVERSED DAMMA	ARABIC	o	1	4.26948	3.11488	117.681	8.64002
00000904	ऄ	DEVANAGARI LETTER SHORT A	DEVANAGARI	a	1	4.07652	3.2019	123.088	14.2577
00000905	अ	DEVANAGARI LETTER A	DEVANAGARI	a	1	4.05272	3.12556	120.589	12.6033
00000906	आ	DEVANAGARI LETTER AA	DEVANAGARI	a	1	3.69805	3.11922	121.792	18.0309
00000907	इ	DEVANAGARI LETTER I	DEVANAGARI	i	1	3.91999	3.13034	117.629	11.7991
00000908	ई	DEVANAGARI LETTER II	DEVANAGARI	i	1	3.97221	3.24799	125.354	14.0066
00000909	उ	DEVANAGARI LETTER U	DEVANAGARI	u	1	4.09687	2.58894	110.887	8.57484
0000090A	ऊ	DEVANAGARI LETTER UU	DEVANAGARI	u	1	4.14498	3.07942	119.747	9.74693
0000090B	ऋ	DEVANAGARI LETTER VOCALIC R	DEVANAGARI	r	1	3.87824	3.4964	125.469	15.6418
0000090C	ऌ	DEVANAGARI LETTER VOCALIC L	DEVANAGARI	l	1	4.19736	2.96069	112.656	9.81191
0000090D	ऍ	DEVANAGARI LETTER CANDRA E	DEVANAGARI	e	2	3.72992	2.57219	115.593	12.6755
0000090E	ऎ	DEVANAGARI LETTER SHORT E	DEVANAGARI	e	2	3.81768	2.82649	121.426	15.8001
0000090F	ए	DEVANAGARI LETTER E	DEVANAGARI	e	2	3.72992	2.57219	115.593	12.6755
00000910	ऐ	DEVANAGARI LETTER AI	DEVANAGARI	ai	2	3.81848	2.82833	121.435	15.7185
00000911	ऑ	DEVANAGARI LETTER CANDRA O	DEVANAGARI	o	1	3.69805	3.11922	121.792	18.0309
00000912	ऒ	DEVANAGARI LETTER SHORT O	DEVANAGARI	o	1	3.71279	3.16669	123.315	19.7526
00000913	ओ	DEVANAGARI LETTER O	DEVANAGARI	o	1	3.71315	3.16732	123.428	19.7276
00000914	औ	DEVANAGARI LETTER AU	DEVANAGARI	au	1	3.7104	3.18186	126.12	19.5994
00000915	क	DEVANAGARI LETTER KA	DEVANAGARI	k	1	3.83	3.01792	114.071	12.05
00000916	ख	DEVANAGARI LETTER KHA	DEVANAGARI	kh	1	3.91798	3.30142	117.449	11.8507
00000917	ग	DEVANAGARI LETTER GA	DEVANAGARI	g	1	2.63419	1.49362	107.166	25.7812
00000918	घ	DEVANAGARI LETTER GHA	DEVANAGARI	gh	1	3.59268	2.68429	119.816	13.7486
00000919	ङ	DEVANAGARI LETTER NGA	DEVANAGARI	n	1	3.85905	2.86885	107.438	8.93752
0000091A	च	DEVANAGARI LETTER CA	DEVANAGARI	c	1	3.17323	2.39915	111.066	17.2088
0000091B	छ	DEVANAGARI LETTER CHA	DEVANAGARI	ch	1	4.14674	3.28147	106.842	9.00804
0000091C	ज	DEVANAGARI LETTER JA	DEVANAGARI	j	1	3.53039	2.74878	112.869	15.4054
0000091D	झ	DEVANAGARI LETTER JHA	DEVANAGARI	jh	1	3.57043	3.08918	119.613	14.6658
0000091E	ञ	DEVANAGARI LETTER NYA	DEVANAGARI	n	1	3.66369	2.91109	113.903	14.8259
0000091F	ट	DEVANAGARI LETTER TTA	DEVANAGARI	t	1	3.82026	1.85251	107.73	9.96909
00000920	ठ	DEVANAGARI LETTER TTHA	DEVANAGARI	th	1	4.07439	1.94381	98.3151	7.00015
00000921	ड	DEVANAGARI LETTER DDA	DEVANAGARI	d	1	3.86805	2.65325	105.84	9.1525
00000922	ढ	DEVANAGARI LETTER DDHA	DEVANAGARI	dh	1	4.03208	2.62284	98.6141	7.74688
00000923	ण	DEVANAGARI LETTER NNA	DEVANAGARI	n	1	2.98991	1.99521	108.705	19.5335
00000924	त	DEVANAGARI LETTER TA	DEVANAGARI	t	1	3.29631	1.91465	113.188	15.7424
00000925	थ	DEVANAGARI LETTER THA	DEVANAGARI	th	1	4.10725	3.03584	111.645	9.92058
00000926	द	DEVANAGARI LETTER DA	DEVANAGARI	d	1	3.8739	2.64059	114.371	11.8769
00000927	ध	DEVANAGARI LETTER DHA	DEVANAGARI	dh	1	4.0426	3.08507	115.539	10.9796
00000928	न	DEVANAGARI LETTER NA	DEVANAGARI	n	1	2.6724	1.47426	106.976	25.8883
00000929	ऩ	DEVANAGARI LETTER NNNA	DEVANAGARI	n	1	3.05224	1.92249	108.017	19.4422
0000092A	प	DEVANAGARI LETTER PA	DEVANAGARI	p	1	3.05961	2.02245	112.03	18.6594
0000092B	फ	DEVANAGARI LETTER PHA	DEVANAGARI	ph	1	3.66377	2.78673	120.301	15.4054
0000092C	ब	DEVANAGARI LETTER BA	DEVANAGARI	b	2	3.57534	2.89826	115.433	13.0649
0000092D	भ	DEVANAGARI LETTER BHA	DEVANAGARI	bh	1	3.55083	2.70841	111.424	16.0402
0000092E	म	DEVANAGARI LETTER MA	DEVANAGARI	m	1	2.66395	1.48677	111.147	28.1595
0000092F	य	DEVANAGARI LETTER YA	DEVANAGARI	y	1	3.6933	2.57243	110.639	13.7511
00000930	र	DEVANAGARI LETTER RA	DEVANAGARI	r	1	3.87131	2.772	126.437	10.3733
00000931	ऱ	DEVANAGARI LETTER RRA	DEVANAGARI	r	1	3.98805	2.88392	127.243	9.77633
00000932	ल	DEVANAGARI LETTER LA	DEVANAGARI	l	1	3.83593	2.73503	115.247	13.715
00000933	ळ	DEVANAGARI LETTER LLA	DEVANAGARI	l	1	4.14645	2.51581	111.458	8.18464
00000934	ऴ	DEVANAGARI LETTER LLLA	DEVANAGARI	l	1	4.17888	2.72952	111.118	8.03331
00000935	व	DEVANAGARI LETTER VA	DEVANAGARI	v	1	3.51364	2.52014	104.777	12.203
00000936	श	DEVANAGARI LETTER SHA	DEVANAGARI	s	1	4.09804	3.14721	111.406	10.2763
00000937	ष	DEVANAGARI LETTER SSA	DEVANAGARI	s	1	3.2656	2.65328	112.67	14.9883
00000938	स	DEVANAGARI LETTER SA	DEVANAGARI	s	1	3.64413	2.79303	124.021	14.7528
00000939	ह	DEVANAGARI LETTER HA	DEVANAGARI	h	1	4.03462	2.95827	118.359	11.2429
0000093B	ऻ	DEVANAGARI VOWEL SIGN OOE	DEVANAGARI	o	1	2.70686	2.23903	121.763	40.3533
0000093D	ऽ	DEVANAGARI SIGN AVAGRAHA	DEVANAGARI	'	1	4.29835	2.40844	89.4264	5.0179
0000093E	ा	DEVANAGARI VOWEL SIGN AA	DEVANAGARI	a	1	2.60664	2.02045	114.096	39.5964
0000093F	ि	DEVANAGARI VOWEL SIGN I	DEVANAGARI	i	1	3.07083	2.42192	123.994	35.1614
00000940	ी	DEVANAGARI VOWEL SIGN II	DEVANAGARI	i	1	3.06344	2.62964	121.808	35.6733
00000941	ु	DEVANAGARI VOWEL SIGN U	DEVANAGARI	u	1	4.35903	2.29623	98.1426	5.682
00000942	ू	DEVANAGARI VOWEL SIGN UU	DEVANAGARI	u	0	4.26043	2.27127	92.3102	5.49399
00000943	ृ	DEVANAGARI VOWEL SIGN VOCALIC R	DEVANAGARI	r	0	4.35524	1.82548	86.1884	8.06768
00000944	ॄ	DEVANAGARI VOWEL SIGN VOCALIC RR	DEVANAGARI	r	0	4.32792	2.50313	108.372	7.36596
00000946	ॆ	DEVANAGARI VOWEL SIGN SHORT E	DEVANAGARI	e	1	2.99657	2.15288	64.4572	4.20934
00000947	े	DEVANAGARI VOWEL SIGN E	DEVANAGARI	e	1	3.0111	2.20915	66.8136	4.14538
00000948	ै	DEVANAGARI VOWEL SIGN AI	DEVANAGARI	ai	1	3.04343	2.61579	79.8463	6.99116
00000949	ॉ	DEVANAGARI VOWEL SIGN CANDRA O	DEVANAGARI	o	1	2.60664	2.02045	114.096	39.5964
0000094A	ॊ	DEVANAGARI VOWEL SIGN SHORT O	DEVANAGARI	o	1	2.85773	2.3922	123.105	37.8898
0000094B	ो	DEVANAGARI VOWEL SIGN O	DEVANAGARI	o	1	2.85968	2.40222	122.45	37.6454
0000094C	ौ	DEVANAGARI VOWEL SIGN AU	DEVANAGARI	au	1	2.87061	2.41296	127.779	36.4229
0000094D	्	DEVANAGARI SIGN VIRAMA	DEVANAGARI	NA	0	3.87188	2.19611	110.06	7.60016
0000094E	ॎ	DEVANAGARI VOWEL SIGN PRISHTHAMATRA E	DEVANAGARI	e	1	2.48565	1.97698	110.185	38.147
0000094F	ॏ	DEVANAGARI VOWEL SIGN AW	DEVANAGARI	a	1	2.89877	2.44401	129.475	37.5033
00000950	ॐ	DEVANAGARI OM	DEVANAGARI	Om	0	4.49929	3.39644	116.133	7.48511
00000952	॒	DEVANAGARI STRESS SIGN ANUDATTA	DEVANAGARI	NA	1	2.34552	1.47545	99.9577	28.2242
00000956	ॖ	DEVANAGARI VOWEL SIGN UE	DEVANAGARI	u	0	3.89507	2.3662	107.283	7.82826
00000957	ॗ	DEVANAGARI VOWEL SIGN UUE	DEVANAGARI	u	0	3.60777	2.01294	107.583	7.86398
00000958	क़	DEVANAGARI LETTER QA	DEVANAGARI	q	1	3.89099	3.14185	114.544	11.1921
00000959	ख़	DEVANAGARI LETTER KHHA	DEVANAGARI	kh	1	3.99548	3.40781	117.338	11.3437
0000095A	ग़	DEVANAGARI LETTER GHHA	DEVANAGARI	g	1	3.03579	1.89284	108.424	19.3949
0000095B	ज़	DEVANAGARI LETTER ZA	DEVANAGARI	z	1	3.64137	2.9326	112.169	13.6031
0000095C	ड़	DEVANAGARI LETTER DDDHA	DEVANAGARI	r	1	3.93726	3.00114	114.396	11.2141
0000095D	ढ़	DEVANAGARI LETTER RHA	DEVANAGARI	rh	1	4.09381	3.01839	107.509	9.61294
0000095E	फ़	DEVANAGARI LETTER FA	DEVANAGARI	f	1	3.74152	2.92573	120.144	13.7201
0000095F	य़	DEVANAGARI LETTER YYA	DEVANAGARI	y	1	3.85227	2.86831	113.202	12.5591
00000960	ॠ	DEVANAGARI LETTER VOCALIC RR	DEVANAGARI	r	1	3.91696	3.56649	125.916	15.7444
00000961	ॡ	DEVANAGARI LETTER VOCALIC LL	DEVANAGARI	NA	1	4.20163	3.3368	118.002	11.5766
00000962	ॢ	DEVANAGARI VOWEL SIGN VOCALIC L	DEVANAGARI	NA	1	4.52594	2.81232	108.693	6.91823
00000963	ॣ	DEVANAGARI VOWEL SIGN VOCALIC LL	DEVANAGARI	NA	1	4.49967	3.24103	120.042	8.2489
00000964	।	DEVANAGARI DANDA	DEVANAGARI	NA	1	2.52648	1.7572	101.35	42.2568
00000965	॥	DEVANAGARI DOUBLE DANDA	DEVANAGARI	NA	1	1.96753	1.12458	100.403	41.4355
00000966	०	DEVANAGARI DIGIT ZERO	DEVANAGARI	NA	0	4.55856	0.911993	19.7643	4.33974
00000967	१	DEVANAGARI DIGIT ONE	DEVANAGARI	NA	0	4.36976	2.8864	118.891	6.33718
00000968	२	DEVANAGARI DIGIT TWO	DEVANAGARI	NA	1	4.36421	2.80388	111.212	6.60293
00000969	३	DEVANAGARI DIGIT THREE	DEVANAGARI	NA	0	4.42846	3.16966	121.189	8.41563
0000096A	४	DEVANAGARI DIGIT FOUR	DEVANAGARI	NA	0	4.51904	2.41361	114.541	6.04226
0000096B	५	DEVANAGARI DIGIT FIVE	DEVANAGARI	NA	0	4.34486	2.96561	116.686	7.04297
0000096C	६	DEVANAGARI DIGIT SIX	DEVANAGARI	NA	0	4.45029	3.13888	118.827	8.54189
0000096D	७	DEVANAGARI DIGIT SEVEN	DEVANAGARI	NA	0	4.34179	2.55618	68.8759	4.53372
0000096E	८	DEVANAGARI DIGIT EIGHT	DEVANAGARI	NA	1	4.20981	2.31633	116.402	4.98387
0000096F	९	DEVANAGARI DIGIT NINE	DEVANAGARI	NA	0	4.41608	2.65566	106.557	4.96123
00000970	॰	DEVANAGARI ABBREVIATION SIGN	DEVANAGARI	NA	0	4.56196	0.872587	19.734	6.57165
00000972	ॲ	DEVANAGARI LETTER CANDRA A	DEVANAGARI	a	1	4.05272	3.12556	120.589	12.6033
00000973	ॳ	DEVANAGARI LETTER OE	DEVANAGARI	o	1	4.05302	3.17061	122.501	14.469
00000974	ॴ	DEVANAGARI LETTER OOE	DEVANAGARI	o	1	3.68716	3.13819	122.86	19.9749
00000975	ॵ	DEVANAGARI LETTER AW	DEVANAGARI	a	1	3.71217	3.18784	126.304	20.2199
00000976	ॶ	DEVANAGARI LETTER UE	DEVANAGARI	u	1	4.18548	3.35567	121.806	13.7787
00000977	ॷ	DEVANAGARI LETTER UUE	DEVANAGARI	u	1	4.2127	3.53395	124.303	13.6862
00000978	ॸ	DEVANAGARI LETTER MARWARI DDA	DEVANAGARI	d	1	3.75486	2.33885	111.001	11.5056
00000979	ॹ	DEVANAGARI LETTER ZHA	DEVANAGARI	zh	1	3.78906	3.31766	112.338	12.003
0000097A	ॺ	DEVANAGARI LETTER HEAVY YA	DEVANAGARI	y	1	3.72309	2.93332	110.513	13.7039
0000097B	ॻ	DEVANAGARI LETTER GGA	DEVANAGARI	g	1	2.6273	1.6693	107.084	26.8473
0000097C	ॼ	DEVANAGARI LETTER JJA	DEVANAGARI	j	1	3.13296	2.87672	110.756	17.9916
0000097D	ॽ	DEVANAGARI LETTER GLOTTAL STOP	DEVANAGARI	NA	0	4.16816	2.61216	104.511	8.38518
0000097E	ॾ	DEVANAGARI LETTER DDDA	DEVANAGARI	d	1	3.39472	3.00527	106.731	11.7547
0000097F	ॿ	DEVANAGARI LETTER BBA	DEVANAGARI	b	2	3.29344	2.80982	114.391	14.304
00000E01	ก	THAI CHARACTER KO KAI	THAI	k	1	3.83108	2.55402	97.6386	8.75604
00000E02	ข	THAI CHARACTER KHO KHAI	THAI	kh	0	3.88656	2.24969	80.9511	5.75522
00000E03	ฃ	THAI CHARACTER KHO KHUAT	THAI	kh	1	3.88618	2.61319	95.119	7.73525
00000E04	ค	THAI CHARACTER KHO KHWAI	THAI	kh	1	3.64706	2.18969	91.0788	8.3334
00000E05	ฅ	THAI CHARACTER KHO KHON	THAI	kh	1	3.49194	2.8079	101.822	11.231
00000E06	ฆ	THAI CHARACTER KHO RAKHANG	THAI	kh	1	3.88323	2.60444	103.081	9.34863
00000E07	ง	THAI CHARACTER NGO NGU	THAI	ng	1	3.79731	2.01388	86.9087	5.52322
00000E08	จ	THAI CHARACTER CHO CHAN	THAI	ch	1	3.97283	2.14488	100.571	7.89684
00000E09	ฉ	THAI CHARACTER CHO CHING	THAI	ch	0	4.01323	2.07943	94.9916	7.17026
00000E0A	ช	THAI CHARACTER CHO CHANG	THAI	ch	0	4.25136	2.82311	96.8301	6.81684
00000E0B	ซ	THAI CHARACTER SO SO	THAI	s	1	4.20133	3.0675	105.626	8.21584
00000E0C	ฌ	THAI CHARACTER CHO CHOE	THAI	ch	0	3.97693	3.02911	104.524	9.41544
00000E0D	ญ	THAI CHARACTER YO YING	THAI	y	1	4.11621	3.12173	102.533	7.99654
00000E0E	ฎ	THAI CHARACTER DO CHADA	THAI	d	1	4.00761	3.16421	105.904	9.74806
00000E0F	ฏ	THAI CHARACTER TO PATAK	THAI	t	1	4.07102	3.31987	116.837	11.5357
00000E10	ฐ	THAI CHARACTER THO THAN	THAI	th	1	4.14686	3.32059	118.717	15.5766
00000E11	ฑ	THAI CHARACTER THO NANGMONTHO	THAI	th	1	3.64045	2.6777	105.38	11.0545
00000E12	ฒ	THAI CHARACTER THO PHUTHAO	THAI	th	1	3.88817	3.03694	100.929	8.81229
00000E13	ณ	THAI CHARACTER NO NEN	THAI	n	1	4.00202	3.03778	104.062	9.47016
00000E14	ด	THAI CHARACTER DO DEK	THAI	d	0	4.00964	1.77664	70.8275	5.18138
00000E15	ต	THAI CHARACTER TO TAO	THAI	t	1	3.93576	2.57818	90.9508	7.07979
00000E16	ถ	THAI CHARACTER THO THUNG	THAI	th	0	4.04046	2.78524	97.2185	8.05516
00000E17	ท	THAI CHARACTER THO THAHAN	THAI	th	1	3.22676	1.76078	93.3316	10.6906
00000E18	ธ	THAI CHARACTER THO THONG	THAI	th	0	4.07565	2.62923	84.2747	5.68518
00000E19	น	THAI CHARACTER NO NU	THAI	n	1	3.1283	1.67989	93.5465	11.0438
00000E1A	บ	THAI CHARACTER BO BAIMAI	THAI	b	1	3.40675	1.59915	72.7089	7.02578
00000E1B	ป	THAI CHARACTER PO PLA	THAI	p	1	3.42701	2.0723	78.5255	8.14232
00000E1C	ผ	THAI CHARACTER PHO PHUNG	THAI	ph	1	3.19972	2.51063	103.311	10.5821
00000E1D	ฝ	THAI CHARACTER FO FA	THAI	f	2	3.17185	2.6934	107.143	13.4023
00000E1E	พ	THAI CHARACTER PHO PHAN	THAI	ph	3	2.7639	2.11571	96.4354	7.414
00000E1F	ฟ	THAI CHARACTER FO FAN	THAI	f	3	2.90995	2.39923	98.8048	7.83089
00000E20	ภ	THAI CHARACTER PHO SAMPHAO	THAI	ph	0	3.99598	2.71761	98.9932	8.11205
00000E21	ม	THAI CHARACTER MO MA	THAI	m	1	3.14392	1.69866	93.2121	10.9638
00000E22	ย	THAI CHARACTER YO YAK	THAI	y	0	4.15919	2.45267	91.0653	6.90426
00000E23	ร	THAI CHARACTER RO RUA	THAI	r	0	4.26334	2.1957	80.4445	4.84115
00000E24	ฤ	THAI CHARACTER RU	THAI	rue	0	3.9215	3.01431	103.661	9.84317
00000E25	ล	THAI CHARACTER LO LING	THAI	l	0	3.98764	2.39799	97.0591	7.052
00000E26	ฦ	THAI CHARACTER LU	THAI	lue	0	3.89572	2.94316	104.222	10.0113
00000E27	ว	THAI CHARACTER WO WAEN	THAI	w	0	4.45603	1.93581	88.6314	5.19117
00000E28	ศ	THAI CHARACTER SO SALA	THAI	s	1	3.6913	2.59839	105.637	10.6948
00000E29	ษ	THAI CHARACTER SO RUSI	THAI	s	1	3.61903	2.49871	105.949	11.478
00000E2A	ส	THAI CHARACTER SO SUA	THAI	s	0	4.0331	2.7133	109.35	8.92143
00000E2B	ห	THAI CHARACTER HO HIP	THAI	h	2	3.17075	2.47757	112.293	12.2321
00000E2C	ฬ	THAI CHARACTER LO CHULA	THAI	l	3	3.42494	2.95902	105.651	9.32676
00000E2D	อ	THAI CHARACTER O ANG	THAI	o	1	4.23048	2.11221	86.4837	5.756
00000E2E	ฮ	THAI CHARACTER HO NOKHUK	THAI	h	1	4.24325	2.568	103.991	7.39071
00000E2F	ฯ	THAI CHARACTER PAIYANNOI	THAI	.	1	3.86639	2.28133	100.902	9.13483
00000E30	ะ	THAI CHARACTER SARA A	THAI	a	1	3.62319	2.46831	109.59	11.4479
00000E31	ั	THAI CHARACTER MAI HAN-AKAT	THAI	a	1	3.03916	2.16677	94.8724	14.4947
00000E32	า	THAI CHARACTER SARA AA	THAI	a	0	3.49906	2.47854	94.202	9.1843
00000E33	ำ	THAI CHARACTER SARA AM	THAI	am	1	3.82111	3.00798	102.625	14.9452
00000E34	ิ	THAI CHARACTER SARA I	THAI	i	1	2.7001	1.77458	98.8194	53.8491
00000E35	ี	THAI CHARACTER SARA II	THAI	i	1	2.69599	1.98147	107.924	39.405
00000E36	ึ	THAI CHARACTER SARA UE	THAI	ue	1	3.4653	2.7037	111.848	15.7912
00000E37	ื	THAI CHARACTER SARA UEE	THAI	ue	1	2.81158	2.27534	118.31	41.9232
00000E38	ุ	THAI CHARACTER SARA U	THAI	u	1	3.46476	2.00428	90.5103	8.18678
00000E39	ู	THAI CHARACTER SARA UU	THAI	u	1	4.06659	2.2615	90.5373	7.45343
00000E3A	ฺ	THAI CHARACTER PHINTHU	THAI		1	4.48058	1.34307	29.2937	4.97784
00000E40	เ	THAI CHARACTER SARA E	THAI	e	1	3.23825	2.5211	98.6754	13.8359
00000E41	แ	THAI CHARACTER SARA AE	THAI	ae	1	2.76652	1.82719	99.0983	13.6854
00000E42	โ	THAI CHARACTER SARA O	THAI	o	1	3.14298	2.50817	102.469	13.0756
00000E43	ใ	THAI CHARACTER SARA AI MAIMUAN	THAI	ai	1	3.74295	2.73088	102.323	10.0172
00000E44	ไ	THAI CHARACTER SARA AI MAIMALAI	THAI	ai	1	3.35995	2.62327	102.349	13.1581
00000E45	ๅ	THAI CHARACTER LAKKHANGYAO	THAI	NA	0	3.35754	2.64698	97.8768	11.7627
00000E46	ๆ	THAI CHARACTER MAIYAMOK	THAI	NA	1	3.73183	3.01443	105.921	10.9441
00000E47	็	THAI CHARACTER MAITAIKHU	THAI	NA	1	4.27225	2.86255	110.746	9.98602
00000E48	่	THAI CHARACTER MAI EK	THAI	NA	1	2.63853	1.23677	68.2207	37.2965
00000E49	้	THAI CHARACTER MAI THO	THAI	NA	1	3.08184	2.4684	118.622	23.072
00000E4A	๊	THAI CHARACTER MAI TRI	THAI	NA	1	3.87399	2.96266	128.705	18.3335
00000E4B	๋	THAI CHARACTER MAI CHATTAWA	THAI	NA	1	2.66719	2.04636	115.593	33.2396
00000E4C	์	THAI CHARACTER THANTHAKHAT	THAI	NA	1	3.47729	2.49321	98.2777	9.4647
00000E4D	ํ	THAI CHARACTER NIKHAHIT	THAI	m	1	4.22596	2.22783	94.055	7.72268
00000E4E	๎	THAI CHARACTER YAMAKKAN	THAI	NA	1	4.0902	2.35375	100.597	6.82468
00000E4F	๏	THAI CHARACTER FONGMAN	THAI	NA	0	4.51976	1.56428	20.8893	3.67875
00000E50	๐	THAI DIGIT ZERO	THAI	NA	0	4.5259	1.10097	20.6509	3.54668
00000E51	๑	THAI DIGIT ONE	THAI	NA	0	4.45827	2.12876	72.5048	5.05293
00000E52	๒	THAI DIGIT TWO	THAI	NA	0	4.09441	3.07991	98.0247	7.13635
00000E53	๓	THAI DIGIT THREE	THAI	NA	1	3.95036	2.60751	92.0189	7.23057
00000E54	๔	THAI DIGIT FOUR	THAI	NA	1	4.21146	2.71005	99.6261	7.01396
00000E55	๕	THAI DIGIT FIVE	THAI	NA	1	4.3288	3.17074	108.005	7.71196
00000E56	๖	THAI DIGIT SIX	THAI	NA	1	4.35779	2.40545	112.216	6.60824
00000E57	๗	THAI DIGIT SEVEN	THAI	NA	0	3.71869	2.84872	96.8488	8.37712
00000E58	๘	THAI DIGIT EIGHT	THAI	NA	0	4.39183	2.85351	108.477	6.90309
00000E59	๙	THAI DIGIT NINE	THAI	NA	1	4.13601	2.94608	101.299	6.70019
00000E5A	๚	THAI CHARACTER ANGKHANKHU	THAI	NA	1	3.53136	2.51855	113.73	13.6712
00000E5B	๛	THAI CHARACTER KHOMUT	THAI	@	0	4.40156	3.3748	121.117	12.1836
000010A0	Ⴀ	GEORGIAN CAPITAL LETTER AN	GEORGIAN	A	1	4.16057	1.89005	100.151	7.68452
000010A1	Ⴁ	GEORGIAN CAPITAL LETTER BAN	GEORGIAN	B	1	3.73722	2.32351	105.698	10.5125
000010A2	Ⴂ	GEORGIAN CAPITAL LETTER GAN	GEORGIAN	G	1	2.31477	1.20866	107.964	38.3519
000010A3	Ⴃ	GEORGIAN CAPITAL LETTER DON	GEORGIAN	D	1	4.25805	2.0248	102.541	6.20912
000010A4	Ⴄ	GEORGIAN CAPITAL LETTER EN	GEORGIAN	E	1	2.47022	1.60685	104.793	38.4495
000010A5	Ⴅ	GEORGIAN CAPITAL LETTER VIN	GEORGIAN	V	1	2.13633	0.976479	113.088	38.3389
000010A6	Ⴆ	GEORGIAN CAPITAL LETTER ZEN	GEORGIAN	Z	1	4.23335	2.00842	96.2254	5.95624
000010A7	Ⴇ	GEORGIAN CAPITAL LETTER TAN	GEORGIAN	T	1	3.68135	1.73043	107.621	10.5742
000010A8	Ⴈ	GEORGIAN CAPITAL LETTER IN	GEORGIAN	I	1	2.6543	1.95689	104.178	40.1797
000010A9	Ⴉ	GEORGIAN CAPITAL LETTER KAN	GEORGIAN	K'	0	4.10592	1.7406	108.17	7.13374
000010AA	Ⴊ	GEORGIAN CAPITAL LETTER LAS	GEORGIAN	L	1	4.04157	2.14157	103.275	7.75916
000010AB	Ⴋ	GEORGIAN CAPITAL LETTER MAN	GEORGIAN	M	1	3.7366	1.8148	106.135	10.1687
000010AC	Ⴌ	GEORGIAN CAPITAL LETTER NAR	GEORGIAN	N	1	3.32385	2.36067	100.677	13.6866
000010AD	Ⴍ	GEORGIAN CAPITAL LETTER ON	GEORGIAN	O	1	4.5178	1.9862	96.7066	3.97175
000010AE	Ⴎ	GEORGIAN CAPITAL LETTER PAR	GEORGIAN	P'	1	3.45454	1.41211	86.0447	9.21024
000010AF	Ⴏ	GEORGIAN CAPITAL LETTER ZHAR	GEORGIAN	Zh	1	3.66678	2.29199	107.46	11.9824
000010B0	Ⴐ	GEORGIAN CAPITAL LETTER RAE	GEORGIAN	R	1	4.22801	2.40364	102.971	7.31735
000010B1	Ⴑ	GEORGIAN CAPITAL LETTER SAN	GEORGIAN	S	0	3.96006	2.06979	87.6626	6.40388
000010B2	Ⴒ	GEORGIAN CAPITAL LETTER TAR	GEORGIAN	T'	1	3.41996	1.83453	95.7732	11.5238
000010B3	Ⴓ	GEORGIAN CAPITAL LETTER UN	GEORGIAN	U	0	4.51319	2.11748	91.6794	4.18414
000010B4	Ⴔ	GEORGIAN CAPITAL LETTER PHAR	GEORGIAN	P	1	4.18547	2.17033	88.6497	6.51779
000010B5	Ⴕ	GEORGIAN CAPITAL LETTER KHAR	GEORGIAN	K	1	2.65854	1.99509	118.222	39.1337
000010B6	Ⴖ	GEORGIAN CAPITAL LETTER GHAN	GEORGIAN	Gh	1	3.38248	1.44262	72.1736	7.06373
000010B7	Ⴗ	GEORGIAN CAPITAL LETTER QAR	GEORGIAN	Q'	1	3.77498	2.30895	102.064	8.90846
000010B8	Ⴘ	GEORGIAN CAPITAL LETTER SHIN	GEORGIAN	Sh	1	4.12865	2.45819	96.0676	7.1196
000010B9	Ⴙ	GEORGIAN CAPITAL LETTER CHIN	GEORGIAN	Ch	1	2.15628	1.15876	108.089	40.7349
000010BA	Ⴚ	GEORGIAN CAPITAL LETTER CAN	GEORGIAN	Ts	0	4.33205	1.74948	101.782	7.12496
000010BB	Ⴛ	GEORGIAN CAPITAL LETTER JIL	GEORGIAN	Dz	1	3.65594	1.77655	104.254	10.5068
000010BC	Ⴜ	GEORGIAN CAPITAL LETTER CIL	GEORGIAN	Ts'	1	3.4304	2.11358	112.626	15.3612
000010BD	Ⴝ	GEORGIAN CAPITAL LETTER CHAR	GEORGIAN	Ch'	0	4.45736	2.11363	76.5846	4.9783
000010BE	Ⴞ	GEORGIAN CAPITAL LETTER XAN	GEORGIAN	Kh	1	2.13646	0.885958	107.539	38.4532
000010BF	Ⴟ	GEORGIAN CAPITAL LETTER JHAN	GEORGIAN	J	3	2.86144	1.87809	115.402	9.07173
000010C0	Ⴠ	GEORGIAN CAPITAL LETTER HAE	GEORGIAN	H	1	3.70452	1.77852	103.259	10.8276
000010C1	Ⴡ	GEORGIAN CAPITAL LETTER HE	GEORGIAN	E	1	3.45175	2.61931	110.753	15.3954
000010C2	Ⴢ	GEORGIAN CAPITAL LETTER HIE	GEORGIAN	Y	0	4.30353	1.95649	98.9821	6.75316
000010C3	Ⴣ	GEORGIAN CAPITAL LETTER WE	GEORGIAN	W	0	3.79226	2.48271	105.204	9.90992
000010C4	Ⴤ	GEORGIAN CAPITAL LETTER HAR	GEORGIAN	X	1	3.768	2.2419	103.407	11.1747
000010C5	Ⴥ	GEORGIAN CAPITAL LETTER HOE	GEORGIAN	O	1	4.03271	2.54532	103.023	8.35129
000010C7	Ⴧ	GEORGIAN CAPITAL LETTER YN	GEORGIAN	E	0	4.45694	2.12456	77.602	5.0008
000010CD	Ⴭ	GEORGIAN CAPITAL LETTER AEN	GEORGIAN	Ae	2	2.61325	1.6511	107.952	11.288
000010D0	ა	GEORGIAN LETTER AN	GEORGIAN	a	0	4.33125	1.83408	81.3768	5.2228
000010D1	ბ	GEORGIAN LETTER BAN	GEORGIAN	b	0	4.5039	2.31282	92.9309	4.76786
000010D2	გ	GEORGIAN LETTER GAN	GEORGIAN	g	0	4.53248	2.45981	80.5904	4.35219
000010D3	დ	GEORGIAN LETTER DON	GEORGIAN	d	1	4.4973	2.88366	95.2148	4.77344
000010D4	ე	GEORGIAN LETTER EN	GEORGIAN	e	0	4.25171	2.13359	77.6	5.2414
000010D5	ვ	GEORGIAN LETTER VIN	GEORGIAN	v	0	4.51831	2.38913	95.8197	6.52346
000010D6	ზ	GEORGIAN LETTER ZEN	GEORGIAN	z	0	4.51301	2.37239	75.8772	4.15347
000010D7	თ	GEORGIAN LETTER TAN	GEORGIAN	t	1	4.41281	2.27476	75.6098	4.15578
000010D8	ი	GEORGIAN LETTER IN	GEORGIAN	i	1	4.12588	1.70954	72.1781	4.84703
000010D9	კ	GEORGIAN LETTER KAN	GEORGIAN	k'	0	4.50786	2.74355	102.972	7.25094
000010DA	ლ	GEORGIAN LETTER LAS	GEORGIAN	l	1	4.28415	3.15633	114.497	8.95404
000010DB	მ	GEORGIAN LETTER MAN	GEORGIAN	m	0	4.41763	2.58412	76.8573	4.41259
000010DC	ნ	GEORGIAN LETTER NAR	GEORGIAN	n	1	4.28621	2.41281	80.8624	4.77681
000010DD	ო	GEORGIAN LETTER ON	GEORGIAN	o	1	4.1598	2.43157	95.6663	6.45517
000010DE	პ	GEORGIAN LETTER PAR	GEORGIAN	p'	0	4.48156	2.83266	100.671	7.24849
000010DF	ჟ	GEORGIAN LETTER ZHAR	GEORGIAN	zh	0	4.09716	2.96811	102.585	8.52311
000010E0	რ	GEORGIAN LETTER RAE	GEORGIAN	r	0	4.25161	3.04071	102.325	6.93968
000010E1	ს	GEORGIAN LETTER SAN	GEORGIAN	s	0	3.89598	2.27339	80.2969	5.92458
000010E2	ტ	GEORGIAN LETTER TAR	GEORGIAN	t'	0	4.28636	2.32623	93.5289	6.17742
000010E3	უ	GEORGIAN LETTER UN	GEORGIAN	u	0	4.08671	2.55191	97.7925	7.9208
000010E4	ფ	GEORGIAN LETTER PHAR	GEORGIAN	p	1	4.54489	2.77678	86.2804	5.07078
000010E5	ქ	GEORGIAN LETTER KHAR	GEORGIAN	k	0	4.00066	2.92133	103.436	9.21005
000010E6	ღ	GEORGIAN LETTER GHAN	GEORGIAN	gh	1	4.41736	2.83061	110.561	7.01279
000010E7	ყ	GEORGIAN LETTER QAR	GEORGIAN	q'	1	4.06296	2.50436	96.1227	7.23752
000010E8	შ	GEORGIAN LETTER SHIN	GEORGIAN	sh	1	4.38362	2.89894	103.456	6.04987
000010E9	ჩ	GEORGIAN LETTER CHIN	GEORGIAN	ch	1	4.04594	2.91073	94.3223	7.15586
000010EA	ც	GEORGIAN LETTER CAN	GEORGIAN	ts	1	4.37944	2.66901	92.0804	5.9127
000010EB	ძ	GEORGIAN LETTER JIL	GEORGIAN	dz	0	4.19863	2.3027	86.959	4.98523
000010EC	წ	GEORGIAN LETTER CIL	GEORGIAN	ts'	1	4.3829	2.89918	103.907	6.04721
000010ED	ჭ	GEORGIAN LETTER CHAR	GEORGIAN	ch'	1	4.26032	3.17183	116.879	10.6042
000010EE	ხ	GEORGIAN LETTER XAN	GEORGIAN	kh	0	4.18461	2.28354	86.959	4.98429
000010EF	ჯ	GEORGIAN LETTER JHAN	GEORGIAN	j	1	4.17843	2.67476	114.918	9.68159
000010F0	ჰ	GEORGIAN LETTER HAE	GEORGIAN	h	0	4.39657	3.28686	106.053	9.2856
000010F1	ჱ	GEORGIAN LETTER HE	GEORGIAN	e	1	4.40876	3.2115	98.8352	7.53456
000010F2	ჲ	GEORGIAN LETTER HIE	GEORGIAN	y	1	4.51559	2.2524	101.528	5.94958
000010F3	ჳ	GEORGIAN LETTER WE	GEORGIAN	w	1	4.18766	2.50112	108.83	8.33109
000010F4	ჴ	GEORGIAN LETTER HAR	GEORGIAN	x	0	4.50776	3.08945	106.193	7.46238
000010F5	ჵ	GEORGIAN LETTER HOE	GEORGIAN	o	1	4.09695	2.63986	112.199	9.18392
000010F6	ჶ	GEORGIAN LETTER FI	GEORGIAN	f	1	4.3474	3.0892	115.175	6.97779
000010F7	ჷ	GEORGIAN LETTER YN	GEORGIAN	e	0	4.4478	2.28777	79.9853	4.9065
000010F8	ჸ	GEORGIAN LETTER ELIFI	GEORGIAN	`	1	4.08746	2.55583	96.0824	7.21153
000010F9	ჹ	GEORGIAN LETTER TURNED GAN	GEORGIAN	g	0	4.53198	2.46611	81.111	4.37225
000010FA	ჺ	GEORGIAN LETTER AIN	GEORGIAN	`	1	4.27396	2.50605	109.457	7.33404
000010FB	჻	GEORGIAN PARAGRAPH SEPARATOR	GEORGIAN	*	1	4.54612	1.99507	57.2728	4.07291
000010FC	ჼ	MODIFIER LETTER GEORGIAN NAR	MODIFIER	n	1	4.19606	2.59067	83.4898	6.30489
000010FD	ჽ	GEORGIAN LETTER AEN	GEORGIAN	ae	0	4.43858	2.20307	78.9447	4.91441
000010FE	ჾ	GEORGIAN LETTER HARD SIGN	GEORGIAN	NA	1	4.51856	2.24701	101.377	5.88786
000010FF	ჿ	GEORGIAN LETTER LABIAL SIGN	GEORGIAN	w	0	4.52054	1.12057	20.6136	3.08049
00001100	ᄀ	HANGUL CHOSEONG KIYEOK	HANGUL	g	1	2.82083	2.16526	104.115	14.7961
00001101	ᄁ	HANGUL CHOSEONG SSANGKIYEOK	HANGUL	kk	1	2.83236	1.93176	115.04	14.3095
00001102	ᄂ	HANGUL CHOSEONG NIEUN	HANGUL	n	1	2.74636	2.20144	104.348	39.3779
00001103	ᄃ	HANGUL CHOSEONG TIKEUT	HANGUL	d	1	2.0146	1.16145	98.5728	38.4769
00001104	ᄄ	HANGUL CHOSEONG SSANGTIKEUT	HANGUL	tt	1	2.44018	1.73585	115.975	26.8089
00001105	ᄅ	HANGUL CHOSEONG RIEUL	HANGUL	l	1	1.77413	0.888063	102.421	36.497
00001106	ᄆ	HANGUL CHOSEONG MIEUM	HANGUL	m	1	2.04135	0.798445	88.8109	37.7403
00001107	ᄇ	HANGUL CHOSEONG PIEUP	HANGUL	b	1	2.08186	0.935824	108.735	35.8553
00001108	ᄈ	HANGUL CHOSEONG SSANGPIEUP	HANGUL	pp	1	2.2067	1.28002	116.615	36.997
00001109	ᄉ	HANGUL CHOSEONG SIOS	HANGUL	s	3	4.41324	2.76192	123.076	8.25011
0000110A	ᄊ	HANGUL CHOSEONG SSANGSIOS	HANGUL	ss	1	4.26075	2.84832	126.441	10.1131
0000110B	ᄋ	HANGUL CHOSEONG IEUNG	HANGUL	NA	0	4.35009	1.81501	26.5004	2.60125
0000110C	ᄌ	HANGUL CHOSEONG CIEUC	HANGUL	j	1	3.99313	2.91818	119.112	12.0855
0000110D	ᄍ	HANGUL CHOSEONG SSANGCIEUC	HANGUL	jj	1	4.09777	2.8512	127.346	16.0108
0000110E	ᄎ	HANGUL CHOSEONG CHIEUCH	HANGUL	ch	1	3.91052	2.90269	125.065	15.7382
0000110F	ᄏ	HANGUL CHOSEONG KHIEUKH	HANGUL	k	1	2.30515	1.74312	107.271	10.9528
00001110	ᄐ	HANGUL CHOSEONG THIEUTH	HANGUL	t	1	1.79959	0.891975	101.742	37.7313
00001111	ᄑ	HANGUL CHOSEONG PHIEUPH	HANGUL	p	1	2.10347	0.936818	116.424	37.6766
00001112	ᄒ	HANGUL CHOSEONG HIEUH	HANGUL	h	1	3.31005	2.67998	117.991	8.8979
00001113	ᄓ	HANGUL CHOSEONG NIEUN-KIYEOK	HANGUL	ng	1	2.57079	1.60089	114.57	22.8545
00001114	ᄔ	HANGUL CHOSEONG SSANGNIEUN	HANGUL	nn	1	2.73894	2.24095	115.44	24.673
00001115	ᄕ	HANGUL CHOSEONG NIEUN-TIKEUT	HANGUL	nd	1	2.56869	1.93963	115.717	25.8483
00001116	ᄖ	HANGUL CHOSEONG NIEUN-PIEUP	HANGUL	nb	1	2.45343	1.74684	117.361	27.9875
00001117	ᄗ	HANGUL CHOSEONG TIKEUT-KIYEOK	HANGUL	dg	1	2.57747	1.67604	115.13	25.0913
00001118	ᄘ	HANGUL CHOSEONG RIEUL-NIEUN	HANGUL	ln	1	2.28018	1.57184	119.367	27.4908
00001119	ᄙ	HANGUL CHOSEONG SSANGRIEUL	HANGUL	ll	1	2.1983	1.51349	119.008	29.8606
0000111A	ᄚ	HANGUL CHOSEONG RIEUL-HIEUH	HANGUL	lh	1	3.42714	2.8602	119.309	15.9001
0000111B	ᄛ	HANGUL CHOSEONG KAPYEOUNRIEUL	HANGUL	lh	1	2.35898	2.34826	103.317	15.5674
0000111C	ᄜ	HANGUL CHOSEONG MIEUM-PIEUP	HANGUL	mb	1	2.1761	1.25321	118.111	36.9265
0000111D	ᄝ	HANGUL CHOSEONG KAPYEOUNMIEUM	HANGUL	mh	1	2.78222	2.59976	93.9739	12.1929
0000111E	ᄞ	HANGUL CHOSEONG PIEUP-KIYEOK	HANGUL	bg	1	2.19659	1.25582	117.546	36.9631
0000111F	ᄟ	HANGUL CHOSEONG PIEUP-NIEUN	HANGUL	bn	1	2.18873	1.28774	117.493	38.3587
00001120	ᄠ	HANGUL CHOSEONG PIEUP-TIKEUT	HANGUL	bd	1	2.20657	1.30442	116.024	38.1895
00001121	ᄡ	HANGUL CHOSEONG PIEUP-SIOS	HANGUL	bs	1	3.5523	2.49318	118.501	21.0251
00001122	ᄢ	HANGUL CHOSEONG PIEUP-SIOS-KIYEOK	HANGUL	bsg	1	3.1403	2.7721	131.022	24.3659
00001123	ᄣ	HANGUL CHOSEONG PIEUP-SIOS-TIKEUT	HANGUL	bsd	1	3.07119	2.74756	129.565	26.4787
00001124	ᄤ	HANGUL CHOSEONG PIEUP-SIOS-PIEUP	HANGUL	bsb	1	2.95372	2.64951	128.158	27.4595
00001125	ᄥ	HANGUL CHOSEONG PIEUP-SSANGSIOS	HANGUL	bss	1	3.59977	2.88138	132.383	19.1894
00001126	ᄦ	HANGUL CHOSEONG PIEUP-SIOS-CIEUC	HANGUL	bsj	1	3.58851	2.99878	131.304	21.1017
00001127	ᄧ	HANGUL CHOSEONG PIEUP-CIEUC	HANGUL	bj	1	3.38687	2.61431	132.837	23.5675
00001128	ᄨ	HANGUL CHOSEONG PIEUP-CHIEUCH	HANGUL	bch	1	3.40193	2.72624	133.096	25.875
00001129	ᄩ	HANGUL CHOSEONG PIEUP-THIEUTH	HANGUL	bt	1	2.20973	1.38443	119.583	37.5819
0000112A	ᄪ	HANGUL CHOSEONG PIEUP-PHIEUPH	HANGUL	bp	1	2.23632	1.53001	117.513	37.3159
0000112B	ᄫ	HANGUL CHOSEONG KAPYEOUNPIEUP	HANGUL	v	1	2.87308	2.67087	113.737	15.089
0000112C	ᄬ	HANGUL CHOSEONG KAPYEOUNSSANGPIEUP	HANGUL	pph	1	3.00744	2.79238	121.959	21.7138
0000112D	ᄭ	HANGUL CHOSEONG SIOS-KIYEOK	HANGUL	sg	1	3.78953	2.4158	113.468	15.5031
0000112E	ᄮ	HANGUL CHOSEONG SIOS-NIEUN	HANGUL	sn	1	3.84878	2.95979	115.379	16.6219
0000112F	ᄯ	HANGUL CHOSEONG SIOS-TIKEUT	HANGUL	sd	1	3.65775	2.62961	116.352	17.7098
00001130	ᄰ	HANGUL CHOSEONG SIOS-RIEUL	HANGUL	sl	1	3.49778	2.54811	119.979	20.7581
00001131	ᄱ	HANGUL CHOSEONG SIOS-MIEUM	HANGUL	sm	1	3.53078	2.47742	105.944	17.8941
00001132	ᄲ	HANGUL CHOSEONG SIOS-PIEUP	HANGUL	sb	1	3.52792	2.47028	118.594	20.983
00001133	ᄳ	HANGUL CHOSEONG SIOS-PIEUP-KIYEOK	HANGUL	sbg	1	3.12204	2.59102	130.371	25.9132
00001134	ᄴ	HANGUL CHOSEONG SIOS-SSANGSIOS	HANGUL	sss	1	4.01588	2.60646	137.426	11.5118
00001135	ᄵ	HANGUL CHOSEONG SIOS-IEUNG	HANGUL	s	1	4.4449	2.71921	133.23	6.24112
00001136	ᄶ	HANGUL CHOSEONG SIOS-CIEUC	HANGUL	sj	1	4.23458	2.86038	126.67	12.2175
00001137	ᄷ	HANGUL CHOSEONG SIOS-CHIEUCH	HANGUL	sch	1	4.27913	3.03465	129.262	15.1108
00001138	ᄸ	HANGUL CHOSEONG SIOS-KHIEUKH	HANGUL	sk	1	3.85176	2.73868	120.849	16.1169
00001139	ᄹ	HANGUL CHOSEONG SIOS-THIEUTH	HANGUL	st	1	3.53582	2.56144	119.738	20.654
0000113A	ᄺ	HANGUL CHOSEONG SIOS-PHIEUPH	HANGUL	sp	1	3.5742	2.56696	123.848	22.7128
0000113B	ᄻ	HANGUL CHOSEONG SIOS-HIEUH	HANGUL	sh	1	4.32782	3.08504	133.478	11.382
0000113C	ᄼ	HANGUL CHOSEONG CHITUEUMSIOS	HANGUL	s	0	4.40753	2.80235	122.5	8.21673
0000113D	ᄽ	HANGUL CHOSEONG CHITUEUMSSANGSIOS	HANGUL	ss	1	4.31186	3.14158	131.579	11.5184
0000113E	ᄾ	HANGUL CHOSEONG CEONGCHIEUMSIOS	HANGUL	s	1	4.40308	2.76724	122.996	8.24459
0000113F	ᄿ	HANGUL CHOSEONG CEONGCHIEUMSSANGSIOS	HANGUL	ss	1	4.24769	3.13223	134.667	11.9377
00001140	ᅀ	HANGUL CHOSEONG PANSIOS	HANGUL	z	3	2.89114	2.49372	122.642	7.92572
00001141	ᅁ	HANGUL CHOSEONG IEUNG-KIYEOK	HANGUL	g	1	4.04021	2.13859	115.279	7.49688
00001142	ᅂ	HANGUL CHOSEONG IEUNG-TIKEUT	HANGUL	d	1	3.88783	2.3766	115.34	8.98779
00001143	ᅃ	HANGUL CHOSEONG IEUNG-MIEUM	HANGUL	m	1	3.73862	2.30339	105.556	9.01949
00001144	ᅄ	HANGUL CHOSEONG IEUNG-PIEUP	HANGUL	b	1	3.76498	2.38928	118.606	11.7313
00001145	ᅅ	HANGUL CHOSEONG IEUNG-SIOS	HANGUL	s	1	4.45392	2.71314	132.13	6.2997
00001146	ᅆ	HANGUL CHOSEONG IEUNG-PANSIOS	HANGUL	z	3	4.1445	2.82155	123.737	6.09113
00001147	ᅇ	HANGUL CHOSEONG SSANGIEUNG	HANGUL		1	4.51061	2.04414	30.6357	2.89421
00001148	ᅈ	HANGUL CHOSEONG IEUNG-CIEUC	HANGUL	j	1	4.41621	2.88699	132.67	8.38118
00001149	ᅉ	HANGUL CHOSEONG IEUNG-CHIEUCH	HANGUL	ch	1	4.41429	2.98253	133.433	10.4516
0000114A	ᅊ	HANGUL CHOSEONG IEUNG-THIEUTH	HANGUL	t	1	3.75794	2.43077	120.075	11.6695
0000114B	ᅋ	HANGUL CHOSEONG IEUNG-PHIEUPH	HANGUL	p	1	3.77335	2.42684	123.411	14.1998
0000114C	ᅌ	HANGUL CHOSEONG YESIEUNG	HANGUL	ng	0	4.16106	2.38741	95.4951	4.99293
0000114D	ᅍ	HANGUL CHOSEONG CIEUC-IEUNG	HANGUL	j	1	4.41027	2.97098	133.216	8.06894
0000114E	ᅎ	HANGUL CHOSEONG CHITUEUMCIEUC	HANGUL	j	1	3.93265	2.78609	119.514	12.5596
0000114F	ᅏ	HANGUL CHOSEONG CHITUEUMSSANGCIEUC	HANGUL	jj	1	4.05993	2.97276	130.892	18.0286
00001150	ᅐ	HANGUL CHOSEONG CEONGCHIEUMCIEUC	HANGUL	j	1	3.92373	2.7761	119.41	12.3455
00001151	ᅑ	HANGUL CHOSEONG CEONGCHIEUMSSANGCIEUC	HANGUL	jj	1	4.09684	3.04512	129.362	17.6274
00001152	ᅒ	HANGUL CHOSEONG CHIEUCH-KHIEUKH	HANGUL	chk	1	3.61875	2.90806	121.461	21.177
00001153	ᅓ	HANGUL CHOSEONG CHIEUCH-HIEUH	HANGUL	chh	1	4.16518	3.27645	133.917	15.4772
00001154	ᅔ	HANGUL CHOSEONG CHITUEUMCHIEUCH	HANGUL	ch	1	3.86362	2.95047	125.007	16.6833
00001155	ᅕ	HANGUL CHOSEONG CEONGCHIEUMCHIEUCH	HANGUL	ch	1	3.86054	2.95305	124.993	16.5461
00001156	ᅖ	HANGUL CHOSEONG PHIEUPH-PIEUP	HANGUL	pb	1	2.23523	1.54778	116.615	37.3072
00001157	ᅗ	HANGUL CHOSEONG KAPYEOUNPHIEUPH	HANGUL	f	1	2.86961	2.63987	118.595	17.7198
00001158	ᅘ	HANGUL CHOSEONG SSANGHIEUH	HANGUL	hh	1	4.13482	2.89073	126.606	10.895
00001159	ᅙ	HANGUL CHOSEONG YEORINHIEUH	HANGUL	q	1	3.64165	2.44484	102.122	5.11279
0000115A	ᅚ	HANGUL CHOSEONG KIYEOK-TIKEUT	HANGUL	gd	1	2.19576	1.16168	116.007	36.3922
0000115B	ᅛ	HANGUL CHOSEONG NIEUN-SIOS	HANGUL	ns	0	3.99401	2.93215	117.115	13.1507
0000115C	ᅜ	HANGUL CHOSEONG NIEUN-CIEUC	HANGUL	nj	1	3.80192	2.83563	131.361	16.2015
0000115D	ᅝ	HANGUL CHOSEONG NIEUN-HIEUH	HANGUL	nh	1	3.76724	2.78829	115.257	12.4367
0000115E	ᅞ	HANGUL CHOSEONG TIKEUT-RIEUL	HANGUL	dl	1	2.39934	1.76849	119.317	28.6433
00001161	ᅡ	HANGUL JUNGSEONG A	HANGUL	a	1	2.59564	2.06469	114.762	33.8288
00001162	ᅢ	HANGUL JUNGSEONG AE	HANGUL	ae	0	2.08118	1.26546	113.63	35.5063
00001163	ᅣ	HANGUL JUNGSEONG YA	HANGUL	ya	1	2.6668	1.89545	118.977	32.8184
00001164	ᅤ	HANGUL JUNGSEONG YAE	HANGUL	yae	0	2.23887	1.31186	116.879	34.6852
00001165	ᅥ	HANGUL JUNGSEONG EO	HANGUL	eo	1	2.48279	1.90828	114.751	34.8182
00001166	ᅦ	HANGUL JUNGSEONG E	HANGUL	e	0	1.85252	1.04619	117.835	34.7862
00001167	ᅧ	HANGUL JUNGSEONG YEO	HANGUL	yeo	1	2.68521	1.9671	121.054	34.5671
00001168	ᅨ	HANGUL JUNGSEONG YE	HANGUL	ye	1	1.98987	1.08481	121.295	34.2302
00001169	ᅩ	HANGUL JUNGSEONG O	HANGUL	o	1	2.61245	2.46085	117.978	42.5635
0000116A	ᅪ	HANGUL JUNGSEONG WA	HANGUL	wa	1	2.9494	2.66779	121.52	24.4876
0000116B	ᅫ	HANGUL JUNGSEONG WAE	HANGUL	wae	1	2.49052	1.93149	119.471	26.5186
0000116C	ᅬ	HANGUL JUNGSEONG OE	HANGUL	oe	0	2.85628	2.44414	120.814	18.6825
0000116D	ᅭ	HANGUL JUNGSEONG YO	HANGUL	yo	1	2.76366	2.46046	123.324	41.0697
0000116E	ᅮ	HANGUL JUNGSEONG U	HANGUL	u	1	2.38353	2.31566	118.045	42.4032
0000116F	ᅯ	HANGUL JUNGSEONG WEO	HANGUL	wo	1	2.7436	2.4625	114.34	22.0083
00001170	ᅰ	HANGUL JUNGSEONG WE	HANGUL	we	1	2.32774	1.85478	117.955	26.1097
00001171	ᅱ	HANGUL JUNGSEONG WI	HANGUL	wi	0	2.86477	2.46803	119.559	18.556
00001172	ᅲ	HANGUL JUNGSEONG YU	HANGUL	yu	1	2.54531	2.20346	122.673	39.7486
00001173	ᅳ	HANGUL JUNGSEONG EU	HANGUL	eu	1	2.38508	1.74645	102.329	47.8355
00001174	ᅴ	HANGUL JUNGSEONG YI	HANGUL	ui	1	2.9305	2.43011	107.38	13.0196
00001175	ᅵ	HANGUL JUNGSEONG I	HANGUL	i	1	2.30874	1.48803	101.215	35.3272
00001176	ᅶ	HANGUL JUNGSEONG A-O	HANGUL	ao	1	2.60776	2.33544	118.257	41.4969
00001177	ᅷ	HANGUL JUNGSEONG A-U	HANGUL	au	1	2.46705	2.14599	118.196	41.1214
00001178	ᅸ	HANGUL JUNGSEONG YA-O	HANGUL	yao	1	2.56692	2.2649	118.257	41.8523
00001179	ᅹ	HANGUL JUNGSEONG YA-YO	HANGUL	yayo	1	2.523	2.13892	122.916	41.5456
0000117A	ᅺ	HANGUL JUNGSEONG EO-O	HANGUL	eoo	1	2.60874	2.31524	118.478	40.5532
0000117B	ᅻ	HANGUL JUNGSEONG EO-U	HANGUL	eou	1	2.48151	2.15122	118.196	39.9405
0000117C	ᅼ	HANGUL JUNGSEONG EO-EU	HANGUL	eoeu	1	2.60363	2.32475	103.038	40.4357
0000117D	ᅽ	HANGUL JUNGSEONG YEO-O	HANGUL	yeoo	1	2.55423	2.28721	118.478	40.53
0000117E	ᅾ	HANGUL JUNGSEONG YEO-U	HANGUL	yeou	1	2.41243	2.1117	117.609	40.1429
0000117F	ᅿ	HANGUL JUNGSEONG O-EO	HANGUL	oeo	1	2.81287	2.49535	121.236	21.7514
00001180	ᆀ	HANGUL JUNGSEONG O-E	HANGUL	oe	1	2.3434	1.87467	123.318	26.2599
00001181	ᆁ	HANGUL JUNGSEONG O-YE	HANGUL	oye	0	2.36383	1.94792	126.567	27.9458
00001182	ᆂ	HANGUL JUNGSEONG O-O	HANGUL	oo	1	1.89174	1.61776	119.488	40.892
00001183	ᆃ	HANGUL JUNGSEONG O-U	HANGUL	ou	1	1.87428	1.6314	118.249	40.8336
00001184	ᆄ	HANGUL JUNGSEONG YO-YA	HANGUL	yoya	1	2.863	2.59083	124.868	29.0006
00001185	ᆅ	HANGUL JUNGSEONG YO-YAE	HANGUL	yoyae	1	2.50655	2.0404	121.781	29.9708
00001186	ᆆ	HANGUL JUNGSEONG YO-YEO	HANGUL	yoyeo	1	2.68516	2.28436	123.37	26.5434
00001187	ᆇ	HANGUL JUNGSEONG YO-O	HANGUL	yoo	1	1.94161	1.5609	122.22	40.5066
00001188	ᆈ	HANGUL JUNGSEONG YO-I	HANGUL	yoi	0	2.82154	2.47301	125.205	22.722
00001189	ᆉ	HANGUL JUNGSEONG U-A	HANGUL	ua	1	2.96059	2.71215	121.871	24.4608
0000118A	ᆊ	HANGUL JUNGSEONG U-AE	HANGUL	uae	1	2.48338	1.92157	119.297	26.6646
0000118B	ᆋ	HANGUL JUNGSEONG U-EO-EU	HANGUL	ueoeu	1	2.18649	1.84347	102.271	26.8186
0000118C	ᆌ	HANGUL JUNGSEONG U-YE	HANGUL	uye	1	2.37412	1.94427	126.659	27.9124
0000118D	ᆍ	HANGUL JUNGSEONG U-U	HANGUL	uu	1	1.83259	1.67654	116.914	40.6405
0000118E	ᆎ	HANGUL JUNGSEONG YU-A	HANGUL	yua	0	2.94013	2.72929	127.634	28.2126
0000118F	ᆏ	HANGUL JUNGSEONG YU-EO	HANGUL	yueo	0	2.7422	2.37001	124.15	24.5392
00001190	ᆐ	HANGUL JUNGSEONG YU-E	HANGUL	yue	1	2.31672	1.86145	126.47	29.0805
00001191	ᆑ	HANGUL JUNGSEONG YU-YEO	HANGUL	yuyeo	0	2.6349	2.20146	124.15	26.321
00001192	ᆒ	HANGUL JUNGSEONG YU-YE	HANGUL	yuye	1	2.35853	1.95587	127.096	30.0121
00001193	ᆓ	HANGUL JUNGSEONG YU-U	HANGUL	yuu	1	1.9372	1.7743	122.704	40.5731
00001194	ᆔ	HANGUL JUNGSEONG YU-I	HANGUL	yui	1	2.77184	2.4008	124.15	22.4953
00001195	ᆕ	HANGUL JUNGSEONG EU-U	HANGUL	euu	1	1.71838	1.41557	118.025	41.8421
00001196	ᆖ	HANGUL JUNGSEONG EU-EU	HANGUL	eueu	1	1.84894	1.2711	102.536	44.165
00001197	ᆗ	HANGUL JUNGSEONG YI-U	HANGUL	uiu	1	2.17354	1.69046	113.678	23.4659
00001198	ᆘ	HANGUL JUNGSEONG I-A	HANGUL	ia	0	1.81779	1.04234	115.915	34.3131
00001199	ᆙ	HANGUL JUNGSEONG I-YA	HANGUL	iya	0	1.97249	1.11792	120.919	33.5779
0000119A	ᆚ	HANGUL JUNGSEONG I-O	HANGUL	io	1	2.66673	2.34824	118.478	41.4567
0000119B	ᆛ	HANGUL JUNGSEONG I-U	HANGUL	iu	1	2.51716	2.11139	117.609	40.5443
0000119C	ᆜ	HANGUL JUNGSEONG I-EU	HANGUL	ieu	1	2.51924	2.08307	102.421	40.5255
0000119D	ᆝ	HANGUL JUNGSEONG I-ARAEA	HANGUL	io	1	3.23714	2.33379	107.201	15.629
0000119F	ᆟ	HANGUL JUNGSEONG ARAEA-EO	HANGUL	oeo	1	3.00308	1.57238	115.236	21.8544
000011A0	ᆠ	HANGUL JUNGSEONG ARAEA-U	HANGUL	ou	1	2.8249	3.03414	118.025	29.4593
000011A1	ᆡ	HANGUL JUNGSEONG ARAEA-I	HANGUL	oi	1	2.90265	1.23655	101.509	15.7198
000011A2	ᆢ	HANGUL JUNGSEONG SSANGARAEA	HANGUL	yo	1	4.5788	1.78322	49.5436	5.93469
000011A3	ᆣ	HANGUL JUNGSEONG A-EU	HANGUL	aeu	1	2.48136	2.08717	102.023	41.1319
000011A4	ᆤ	HANGUL JUNGSEONG YA-U	HANGUL	yau	1	2.43096	2.11923	118.196	40.7101
000011A5	ᆥ	HANGUL JUNGSEONG YEO-YA	HANGUL	yeoya	1	2.14443	1.28001	120.904	34.1608
000011A6	ᆦ	HANGUL JUNGSEONG O-YA	HANGUL	oya	1	2.87953	2.5984	124.868	26.6253
000011A7	ᆧ	HANGUL JUNGSEONG O-YAE	HANGUL	oyae	1	2.54784	2.03639	121.781	27.9369
000011A8	ᆨ	HANGUL JONGSEONG KIYEOK	HANGUL	g	1	2.54597	2.01968	106.186	37.0444
000011A9	ᆩ	HANGUL JONGSEONG SSANGKIYEOK	HANGUL	kk	1	2.56478	1.97296	117.259	38.1122
000011AA	ᆪ	HANGUL JONGSEONG KIYEOK-SIOS	HANGUL	gs	1	3.91326	2.97954	117.135	16.8757
000011AB	ᆫ	HANGUL JONGSEONG NIEUN	HANGUL	n	1	2.67905	2.07719	106.642	37.3114
000011AC	ᆬ	HANGUL JONGSEONG NIEUN-CIEUC	HANGUL	nj	1	3.87576	3.0052	132.715	16.8816
000011AD	ᆭ	HANGUL JONGSEONG NIEUN-HIEUH	HANGUL	nh	1	3.68538	3.07828	117.414	13.2491
000011AE	ᆮ	HANGUL JONGSEONG TIKEUT	HANGUL	d	1	1.81046	0.845381	100.18	35.3406
000011AF	ᆯ	HANGUL JONGSEONG RIEUL	HANGUL	l	1	1.74944	0.884622	102.4	37.4091
000011B0	ᆰ	HANGUL JONGSEONG RIEUL-KIYEOK	HANGUL	lg	1	2.17471	1.37751	118.681	28.9589
000011B1	ᆱ	HANGUL JONGSEONG RIEUL-MIEUM	HANGUL	lm	1	2.16888	1.40663	119.123	28.1731
000011B2	ᆲ	HANGUL JONGSEONG RIEUL-PIEUP	HANGUL	lb	1	2.21378	1.53231	119.875	29.7785
000011B3	ᆳ	HANGUL JONGSEONG RIEUL-SIOS	HANGUL	ls	1	3.50904	2.60473	118.234	18.0232
000011B4	ᆴ	HANGUL JONGSEONG RIEUL-THIEUTH	HANGUL	lt	1	2.07758	1.40738	119.275	30.3505
000011B5	ᆵ	HANGUL JONGSEONG RIEUL-PHIEUPH	HANGUL	lp	1	2.24362	1.67335	119.088	30.7231
000011B6	ᆶ	HANGUL JONGSEONG RIEUL-HIEUH	HANGUL	lh	1	3.2414	2.92349	119.411	17.5344
000011B7	ᆷ	HANGUL JONGSEONG MIEUM	HANGUL	m	1	1.9839	0.843488	92.437	38.4741
000011B8	ᆸ	HANGUL JONGSEONG PIEUP	HANGUL	b	1	2.04742	0.988706	110.943	39.277
000011B9	ᆹ	HANGUL JONGSEONG PIEUP-SIOS	HANGUL	bs	1	3.65659	2.59532	121.047	21.0316
000011BA	ᆺ	HANGUL JONGSEONG SIOS	HANGUL	s	3	4.35623	2.86586	122.6	8.58866
000011BB	ᆻ	HANGUL JONGSEONG SSANGSIOS	HANGUL	ss	1	4.31183	3.00763	128.931	10.2761
000011BC	ᆼ	HANGUL JONGSEONG IEUNG	HANGUL	ng	0	4.13875	2.19202	32.3324	2.91903
000011BD	ᆽ	HANGUL JONGSEONG CIEUC	HANGUL	j	1	3.87381	2.70132	122.127	12.4518
000011BE	ᆾ	HANGUL JONGSEONG CHIEUCH	HANGUL	ch	1	3.73615	2.87531	126.686	16.0542
000011BF	ᆿ	HANGUL JONGSEONG KHIEUKH	HANGUL	k	1	1.94962	1.221	107.165	14.3166
000011C0	ᇀ	HANGUL JONGSEONG THIEUTH	HANGUL	t	1	1.69732	0.926052	103.025	38.008
000011C1	ᇁ	HANGUL JONGSEONG PHIEUPH	HANGUL	p	1	2.07758	0.990867	115.999	38.4308
000011C2	ᇂ	HANGUL JONGSEONG HIEUH	HANGUL	h	1	3.14208	2.63738	116.637	9.55299
000011C3	ᇃ	HANGUL JONGSEONG KIYEOK-RIEUL	HANGUL	gl	1	2.17379	1.39182	119.427	36.7397
000011C4	ᇄ	HANGUL JONGSEONG KIYEOK-SIOS-KIYEOK	HANGUL	gsg	1	3.42821	2.91061	119.737	22.0781
000011C5	ᇅ	HANGUL JONGSEONG NIEUN-KIYEOK	HANGUL	ng	1	2.90376	2.15266	116.091	24.3174
000011C6	ᇆ	HANGUL JONGSEONG NIEUN-TIKEUT	HANGUL	nd	1	2.55132	1.89301	116.491	26.2931
000011C7	ᇇ	HANGUL JONGSEONG NIEUN-SIOS	HANGUL	ns	1	4.08494	3.04809	118.715	13.1298
000011C8	ᇈ	HANGUL JONGSEONG NIEUN-PANSIOS	HANGUL	nz	3	3.3439	2.68915	117.406	13.5598
000011C9	ᇉ	HANGUL JONGSEONG NIEUN-THIEUTH	HANGUL	nt	1	2.40336	1.80353	118.348	27.4343
000011CA	ᇊ	HANGUL JONGSEONG TIKEUT-KIYEOK	HANGUL	dg	1	2.40095	1.57116	117.54	25.9736
000011CB	ᇋ	HANGUL JONGSEONG TIKEUT-RIEUL	HANGUL	dl	1	2.26948	1.72394	119.523	28.0332
000011CC	ᇌ	HANGUL JONGSEONG RIEUL-KIYEOK-SIOS	HANGUL	lgs	1	3.45773	2.84345	134.812	23.5493
000011CD	ᇍ	HANGUL JONGSEONG RIEUL-NIEUN	HANGUL	ln	1	2.19153	1.43906	119.779	28.8101
000011CE	ᇎ	HANGUL JONGSEONG RIEUL-TIKEUT	HANGUL	ld	1	2.13794	1.41509	119.89	30.8551
000011CF	ᇏ	HANGUL JONGSEONG RIEUL-TIKEUT-HIEUH	HANGUL	ldh	1	3.25763	2.8073	124.979	23.2181
000011D0	ᇐ	HANGUL JONGSEONG SSANGRIEUL	HANGUL	ll	1	2.09122	1.36354	120.054	30.9815
000011D1	ᇑ	HANGUL JONGSEONG RIEUL-MIEUM-KIYEOK	HANGUL	lmg	1	2.372	1.89316	122.707	32.4716
000011D2	ᇒ	HANGUL JONGSEONG RIEUL-MIEUM-SIOS	HANGUL	lms	1	3.30857	2.78678	130.927	24.7931
000011D3	ᇓ	HANGUL JONGSEONG RIEUL-PIEUP-SIOS	HANGUL	lbs	1	3.31466	2.839	133.234	25.7807
000011D4	ᇔ	HANGUL JONGSEONG RIEUL-PIEUP-HIEUH	HANGUL	lbh	1	3.25391	2.90615	123.077	24.8145
000011D5	ᇕ	HANGUL JONGSEONG RIEUL-KAPYEOUNPIEUP	HANGUL	lv	1	2.77503	2.68377	120.104	22.5656
000011D6	ᇖ	HANGUL JONGSEONG RIEUL-SSANGSIOS	HANGUL	lss	1	3.96548	3.19386	129.803	18.0286
000011D7	ᇗ	HANGUL JONGSEONG RIEUL-PANSIOS	HANGUL	lz	3	2.82828	2.36431	120.165	18.7604
000011D8	ᇘ	HANGUL JONGSEONG RIEUL-KHIEUKH	HANGUL	lk	1	2.21978	1.72943	119.354	25.4594
000011D9	ᇙ	HANGUL JONGSEONG RIEUL-YEORINHIEUH	HANGUL	lq	1	3.323	2.74439	120.399	15.0866
000011DA	ᇚ	HANGUL JONGSEONG MIEUM-KIYEOK	HANGUL	mg	1	2.18316	1.13072	116.806	37.1554
000011DB	ᇛ	HANGUL JONGSEONG MIEUM-RIEUL	HANGUL	ml	1	2.17252	1.35262	119.378	36.0039
000011DC	ᇜ	HANGUL JONGSEONG MIEUM-PIEUP	HANGUL	mb	1	2.2032	1.35275	120.725	35.3571
000011DD	ᇝ	HANGUL JONGSEONG MIEUM-SIOS	HANGUL	ms	1	3.58958	2.44991	108.176	18.5241
000011DE	ᇞ	HANGUL JONGSEONG MIEUM-SSANGSIOS	HANGUL	mss	1	3.80643	3.02937	132.171	17.7097
000011DF	ᇟ	HANGUL JONGSEONG MIEUM-PANSIOS	HANGUL	mz	3	2.96401	2.29739	107.729	19.152
000011E0	ᇠ	HANGUL JONGSEONG MIEUM-CHIEUCH	HANGUL	mch	1	3.41924	2.74699	134.769	25.0053
000011E1	ᇡ	HANGUL JONGSEONG MIEUM-HIEUH	HANGUL	mh	1	3.38032	2.897	107.555	17.939
000011E2	ᇢ	HANGUL JONGSEONG KAPYEOUNMIEUM	HANGUL	mh	1	2.63726	2.59333	96.5799	13.7867
000011E3	ᇣ	HANGUL JONGSEONG PIEUP-RIEUL	HANGUL	bl	1	2.20662	1.53175	119.71	35.1377
000011E4	ᇤ	HANGUL JONGSEONG PIEUP-PHIEUPH	HANGUL	bp	1	2.28128	1.63001	124.79	36.2757
000011E5	ᇥ	HANGUL JONGSEONG PIEUP-HIEUH	HANGUL	bh	1	3.42341	2.97716	121.044	20.1417
000011E6	ᇦ	HANGUL JONGSEONG KAPYEOUNPIEUP	HANGUL	v	1	2.71836	2.67477	113.868	16.753
000011E7	ᇧ	HANGUL JONGSEONG SIOS-KIYEOK	HANGUL	sg	1	3.96053	2.80602	117.894	16.4698
000011E8	ᇨ	HANGUL JONGSEONG SIOS-TIKEUT	HANGUL	sd	1	3.78501	2.82859	116.904	18.8457
000011E9	ᇩ	HANGUL JONGSEONG SIOS-RIEUL	HANGUL	sl	1	3.50551	2.57296	120.021	21.0064
000011EA	ᇪ	HANGUL JONGSEONG SIOS-PIEUP	HANGUL	sb	1	3.65126	2.55964	121.256	20.7555
000011EB	ᇫ	HANGUL JONGSEONG PANSIOS	HANGUL	z	3	2.88087	2.63268	125.337	8.49618
000011EC	ᇬ	HANGUL JONGSEONG IEUNG-KIYEOK	HANGUL	ngg	1	4.08026	2.43623	116.796	11.8706
000011ED	ᇭ	HANGUL JONGSEONG IEUNG-SSANGKIYEOK	HANGUL	ngkk	1	3.53341	2.6623	119.602	18.2486
000011EE	ᇮ	HANGUL JONGSEONG SSANGIEUNG	HANGUL	ngng	1	4.55551	2.1987	106.424	6.70483
000011EF	ᇯ	HANGUL JONGSEONG IEUNG-KHIEUKH	HANGUL	ngk	1	3.86092	2.59723	120.035	12.4796
000011F0	ᇰ	HANGUL JONGSEONG YESIEUNG	HANGUL	ng	0	3.75274	2.72579	97.7102	5.89707
000011F1	ᇱ	HANGUL JONGSEONG YESIEUNG-SIOS	HANGUL	ngs	0	4.49847	2.94387	132.244	8.80943
000011F2	ᇲ	HANGUL JONGSEONG YESIEUNG-PANSIOS	HANGUL	ngz	2	4.11717	2.55271	131.209	8.64427
000011F3	ᇳ	HANGUL JONGSEONG PHIEUPH-PIEUP	HANGUL	pb	1	2.28137	1.62358	125.385	36.6091
000011F4	ᇴ	HANGUL JONGSEONG KAPYEOUNPHIEUPH	HANGUL	f	1	2.68241	2.68642	118.031	19.3358
000011F5	ᇵ	HANGUL JONGSEONG HIEUH-NIEUN	HANGUL	hn	1	3.55543	3.05658	115.936	16.6103
000011F6	ᇶ	HANGUL JONGSEONG HIEUH-RIEUL	HANGUL	hl	1	3.25363	2.94752	119.704	20.3473
000011F7	ᇷ	HANGUL JONGSEONG HIEUH-MIEUM	HANGUL	hm	1	3.3843	2.93264	108.287	17.765
000011F8	ᇸ	HANGUL JONGSEONG HIEUH-PIEUP	HANGUL	hb	1	3.42998	2.98574	119.965	19.9412
000011F9	ᇹ	HANGUL JONGSEONG YEORINHIEUH	HANGUL	q	1	3.19383	2.43281	101.547	5.90286
000011FA	ᇺ	HANGUL JONGSEONG KIYEOK-NIEUN	HANGUL	gn	1	2.61456	1.97497	115.282	35.1293
000011FB	ᇻ	HANGUL JONGSEONG KIYEOK-PIEUP	HANGUL	gb	1	2.24212	1.36548	120.487	35.826
000011FC	ᇼ	HANGUL JONGSEONG KIYEOK-CHIEUCH	HANGUL	gch	1	3.68677	3.03685	135.67	24.2621
000011FD	ᇽ	HANGUL JONGSEONG KIYEOK-KHIEUKH	HANGUL	gk	1	2.39887	1.80182	119.936	27.9368
000011FE	ᇾ	HANGUL JONGSEONG KIYEOK-HIEUH	HANGUL	gh	1	3.57452	3.04975	116.779	16.7148
000011FF	ᇿ	HANGUL JONGSEONG SSANGNIEUN	HANGUL	nn	1	2.68586	2.20746	115.984	23.2898
00001200	ሀ	ETHIOPIC SYLLABLE HA	ETHIOPIC	ha	1	3.31147	1.74076	75.9882	7.50003
00001201	ሁ	ETHIOPIC SYLLABLE HU	ETHIOPIC	hu	1	3.41504	2.17043	99.6962	11.152
00001202	ሂ	ETHIOPIC SYLLABLE HI	ETHIOPIC	hi	2	3.64216	2.98184	117.265	11.0947
00001203	ሃ	ETHIOPIC SYLLABLE HAA	ETHIOPIC	ha	2	3.58015	2.88366	110.795	8.04524
00001204	ሄ	ETHIOPIC SYLLABLE HEE	ETHIOPIC	he	2	3.96875	2.95161	107.516	8.80488
00001205	ህ	ETHIOPIC SYLLABLE HE	ETHIOPIC	h	1	3.50772	1.90597	89.7767	8.12956
00001206	ሆ	ETHIOPIC SYLLABLE HO	ETHIOPIC	ho	1	3.66554	2.30367	71.0423	6.91372
00001207	ሇ	ETHIOPIC SYLLABLE HOA	ETHIOPIC	hoa	0	3.80824	2.72635	102.902	11.0939
00001208	ለ	ETHIOPIC SYLLABLE LA	ETHIOPIC	le	3	3.46638	2.58512	108.38	6.86634
00001209	ሉ	ETHIOPIC SYLLABLE LU	ETHIOPIC	lu	3	3.53996	2.64521	115.564	9.26703
0000120A	ሊ	ETHIOPIC SYLLABLE LI	ETHIOPIC	li	3	3.6374	2.78647	112.594	8.99126
0000120B	ላ	ETHIOPIC SYLLABLE LAA	ETHIOPIC	la	1	3.35741	2.78019	112.267	7.59138
0000120C	ሌ	ETHIOPIC SYLLABLE LEE	ETHIOPIC	le	3	3.83953	2.64397	101.512	7.21116
0000120D	ል	ETHIOPIC SYLLABLE LE	ETHIOPIC	l	2	3.82403	2.94781	107.357	7.1687
0000120E	ሎ	ETHIOPIC SYLLABLE LO	ETHIOPIC	lo	3	4.00781	3.07568	112.105	7.92608
0000120F	ሏ	ETHIOPIC SYLLABLE LWA	ETHIOPIC	lwa	2	3.47123	2.83425	115.859	10.9916
00001210	ሐ	ETHIOPIC SYLLABLE HHA	ETHIOPIC	ha	1	3.32698	2.32896	110.193	15.2393
00001211	ሑ	ETHIOPIC SYLLABLE HHU	ETHIOPIC	hu	1	3.5145	2.75355	116.096	18.3893
00001212	ሒ	ETHIOPIC SYLLABLE HHI	ETHIOPIC	hi	1	3.62788	2.78794	115.119	16.4305
00001213	ሓ	ETHIOPIC SYLLABLE HHAA	ETHIOPIC	ha	1	3.70612	2.62695	114.573	15.0984
00001214	ሔ	ETHIOPIC SYLLABLE HHEE	ETHIOPIC	he	1	3.71501	2.81799	111.544	14.5958
00001215	ሕ	ETHIOPIC SYLLABLE HHE	ETHIOPIC	h	1	3.51507	2.66656	113.592	16.795
00001216	ሖ	ETHIOPIC SYLLABLE HHO	ETHIOPIC	ho	1	3.71986	2.60414	114.538	15.1182
00001217	ሗ	ETHIOPIC SYLLABLE HHWA	ETHIOPIC	hwa	1	3.88164	2.98959	118.702	17.1313
00001218	መ	ETHIOPIC SYLLABLE MA	ETHIOPIC	me	1	3.70766	2.59013	66.7646	5.89396
00001219	ሙ	ETHIOPIC SYLLABLE MU	ETHIOPIC	mu	1	3.65199	3.01358	104.7	11.0109
0000121A	ሚ	ETHIOPIC SYLLABLE MI	ETHIOPIC	mi	2	4.07089	3.29309	108.62	9.74477
0000121B	ማ	ETHIOPIC SYLLABLE MAA	ETHIOPIC	ma	2	3.98826	2.92571	94.2077	7.24431
0000121C	ሜ	ETHIOPIC SYLLABLE MEE	ETHIOPIC	me	2	4.11463	3.25642	96.331	8.45282
0000121D	ም	ETHIOPIC SYLLABLE ME	ETHIOPIC	m	1	3.93466	2.80355	98.4185	8.4201
0000121E	ሞ	ETHIOPIC SYLLABLE MO	ETHIOPIC	mo	1	3.72011	2.55049	96.698	10.0344
0000121F	ሟ	ETHIOPIC SYLLABLE MWA	ETHIOPIC	mwa	2	3.95795	3.12276	106.913	9.45958
00001220	ሠ	ETHIOPIC SYLLABLE SZA	ETHIOPIC	se	1	3.13627	1.90171	86.2683	8.77284
00001221	ሡ	ETHIOPIC SYLLABLE SZU	ETHIOPIC	su	1	3.48827	2.64212	107.621	12.9804
00001222	ሢ	ETHIOPIC SYLLABLE SZI	ETHIOPIC	si	2	3.93084	3.04327	114.528	11.125
00001223	ሣ	ETHIOPIC SYLLABLE SZAA	ETHIOPIC	sa	2	3.73365	2.50462	107.693	8.70811
00001224	ሤ	ETHIOPIC SYLLABLE SZEE	ETHIOPIC	se	2	3.95366	2.96672	107.563	9.35438
00001225	ሥ	ETHIOPIC SYLLABLE SZE	ETHIOPIC	s	3	3.7715	2.57126	110.323	9.81372
00001226	ሦ	ETHIOPIC SYLLABLE SZO	ETHIOPIC	so	2	3.85981	2.6807	109.038	9.29973
00001227	ሧ	ETHIOPIC SYLLABLE SZWA	ETHIOPIC	swa	2	3.84016	2.96171	113.76	11.6316
00001228	ረ	ETHIOPIC SYLLABLE RA	ETHIOPIC	re	0	4.19359	2.84427	103.049	7.01879
00001229	ሩ	ETHIOPIC SYLLABLE RU	ETHIOPIC	ru	1	4.12682	2.93444	109.466	10.3021
0000122A	ሪ	ETHIOPIC SYLLABLE RI	ETHIOPIC	ri	0	4.19468	2.28355	86.8336	4.90468
0000122B	ራ	ETHIOPIC SYLLABLE RAA	ETHIOPIC	ra	1	4.24878	2.59238	99.1223	6.18836
0000122C	ሬ	ETHIOPIC SYLLABLE REE	ETHIOPIC	re	1	4.34832	2.61403	76.9827	4.56897
0000122D	ር	ETHIOPIC SYLLABLE RE	ETHIOPIC	r	0	4.31069	2.84766	102.478	7.49437
0000122E	ሮ	ETHIOPIC SYLLABLE RO	ETHIOPIC	ro	0	4.40467	2.8914	94.2998	5.82745
0000122F	ሯ	ETHIOPIC SYLLABLE RWA	ETHIOPIC	rwa	1	4.15349	2.93447	111.127	8.9409
00001230	ሰ	ETHIOPIC SYLLABLE SA	ETHIOPIC	se	1	3.44482	2.35964	101.77	12.7288
00001231	ሱ	ETHIOPIC SYLLABLE SU	ETHIOPIC	su	1	3.63749	2.63403	112.499	15.2111
00001232	ሲ	ETHIOPIC SYLLABLE SI	ETHIOPIC	si	1	3.62861	2.58999	110.807	14.8177
00001233	ሳ	ETHIOPIC SYLLABLE SAA	ETHIOPIC	sa	1	3.71829	2.73125	107.415	12.6877
00001234	ሴ	ETHIOPIC SYLLABLE SEE	ETHIOPIC	se	1	3.68763	2.53117	99.8945	10.9507
00001235	ስ	ETHIOPIC SYLLABLE SE	ETHIOPIC	s	1	3.69067	2.50339	103.752	10.425
00001236	ሶ	ETHIOPIC SYLLABLE SO	ETHIOPIC	so	1	3.71503	2.72403	107.281	12.7409
00001237	ሷ	ETHIOPIC SYLLABLE SWA	ETHIOPIC	swa	1	3.76111	2.63455	112.063	15.6127
00001238	ሸ	ETHIOPIC SYLLABLE SHA	ETHIOPIC	she	1	3.66302	2.92007	113.332	17.3569
00001239	ሹ	ETHIOPIC SYLLABLE SHU	ETHIOPIC	shu	1	3.80286	3.08493	117.98	18.1708
0000123A	ሺ	ETHIOPIC SYLLABLE SHI	ETHIOPIC	shi	1	3.81865	3.08932	116.442	18.4991
0000123B	ሻ	ETHIOPIC SYLLABLE SHAA	ETHIOPIC	sha	1	3.87951	3.05291	115.992	17.3135
0000123C	ሼ	ETHIOPIC SYLLABLE SHEE	ETHIOPIC	she	1	3.88124	3.09919	112.137	14.9799
0000123D	ሽ	ETHIOPIC SYLLABLE SHE	ETHIOPIC	sh	1	3.80087	3.02436	114.702	16.1365
0000123E	ሾ	ETHIOPIC SYLLABLE SHO	ETHIOPIC	sho	1	3.87984	3.05292	115.899	17.3463
0000123F	ሿ	ETHIOPIC SYLLABLE SHWA	ETHIOPIC	shwa	1	3.77408	3.13105	117.534	18.8911
00001240	ቀ	ETHIOPIC SYLLABLE QA	ETHIOPIC	k'e	1	4.00912	2.38207	110.874	11.3308
00001241	ቁ	ETHIOPIC SYLLABLE QU	ETHIOPIC	k'u	1	4.1597	2.98154	117.836	13.0894
00001242	ቂ	ETHIOPIC SYLLABLE QI	ETHIOPIC	k'i	1	4.14188	2.87637	116.561	12.989
00001243	ቃ	ETHIOPIC SYLLABLE QAA	ETHIOPIC	k'a	0	4.25702	2.86147	111.484	9.98246
00001244	ቄ	ETHIOPIC SYLLABLE QEE	ETHIOPIC	k'e	1	4.07733	2.79511	108.119	10.8547
00001245	ቅ	ETHIOPIC SYLLABLE QE	ETHIOPIC	k'	1	3.98261	2.70158	114.661	14.2343
00001246	ቆ	ETHIOPIC SYLLABLE QO	ETHIOPIC	k'o	1	4.42291	2.97027	109.73	8.8353
00001247	ቇ	ETHIOPIC SYLLABLE QOA	ETHIOPIC	k'oa	1	4.38297	3.38188	115.573	11.0649
00001248	ቈ	ETHIOPIC SYLLABLE QWA	ETHIOPIC	k'we	0	4.16714	2.89922	111.424	10.1344
0000124A	ቊ	ETHIOPIC SYLLABLE QWI	ETHIOPIC	k'wi	1	3.83853	3.03651	122.723	20.3222
0000124B	ቋ	ETHIOPIC SYLLABLE QWAA	ETHIOPIC	k'wa	1	3.93761	2.84504	116.563	14.2394
0000124C	ቌ	ETHIOPIC SYLLABLE QWEE	ETHIOPIC	k'we	1	4.08121	3.0505	113.472	12.2856
0000124D	ቍ	ETHIOPIC SYLLABLE QWE	ETHIOPIC	k'wi	1	3.85793	2.98312	120.427	18.8283
00001250	ቐ	ETHIOPIC SYLLABLE QHA	ETHIOPIC	k'e	1	4.10643	3.10677	118.4	15.3551
00001251	ቑ	ETHIOPIC SYLLABLE QHU	ETHIOPIC	k'u	1	4.14132	3.39224	121.361	16.2897
00001252	ቒ	ETHIOPIC SYLLABLE QHI	ETHIOPIC	k'i	1	4.1235	3.24335	121.065	16.8151
00001253	ቓ	ETHIOPIC SYLLABLE QHAA	ETHIOPIC	k'a	1	4.214	3.30419	117.482	14.1165
00001254	ቔ	ETHIOPIC SYLLABLE QHEE	ETHIOPIC	k'e	1	4.08068	3.27297	116.301	14.7708
00001255	ቕ	ETHIOPIC SYLLABLE QHE	ETHIOPIC	k'	1	4.16621	3.34222	119.66	15.0992
00001256	ቖ	ETHIOPIC SYLLABLE QHO	ETHIOPIC	k'o	1	4.26589	3.41213	122.268	13.6687
00001258	ቘ	ETHIOPIC SYLLABLE QHWA	ETHIOPIC	k'we	1	4.13475	3.39631	118.443	14.1304
0000125A	ቚ	ETHIOPIC SYLLABLE QHWI	ETHIOPIC	k'wi	1	3.90842	3.34542	122.919	20.9342
0000125B	ቛ	ETHIOPIC SYLLABLE QHWAA	ETHIOPIC	k'wa	1	3.91473	3.26582	120.563	17.7561
0000125C	ቜ	ETHIOPIC SYLLABLE QHWEE	ETHIOPIC	k'we	1	4.04392	3.39542	118.688	16.2532
0000125D	ቝ	ETHIOPIC SYLLABLE QHWE	ETHIOPIC	k'wi	1	3.91279	3.31838	121.651	19.8957
00001260	በ	ETHIOPIC SYLLABLE BA	ETHIOPIC	be	1	3.31647	1.72705	76.1237	7.48078
00001261	ቡ	ETHIOPIC SYLLABLE BU	ETHIOPIC	bu	1	3.53975	2.38567	102.794	11.3935
00001262	ቢ	ETHIOPIC SYLLABLE BI	ETHIOPIC	bi	1	3.58138	2.29696	98.5026	10.4368
00001263	ባ	ETHIOPIC SYLLABLE BAA	ETHIOPIC	ba	0	3.6199	2.12463	81.9822	7.39065
00001264	ቤ	ETHIOPIC SYLLABLE BEE	ETHIOPIC	be	1	3.59211	2.20742	71.7805	7.61062
00001265	ብ	ETHIOPIC SYLLABLE BE	ETHIOPIC	b	1	3.41278	2.15713	100.327	11.2425
00001266	ቦ	ETHIOPIC SYLLABLE BO	ETHIOPIC	bo	0	3.61379	2.11683	81.9487	7.41928
00001267	ቧ	ETHIOPIC SYLLABLE BWA	ETHIOPIC	bwa	1	3.69466	2.32865	100.855	11.3687
00001268	ቨ	ETHIOPIC SYLLABLE VA	ETHIOPIC	ve	1	3.70721	2.8188	85.4417	14.1077
00001269	ቩ	ETHIOPIC SYLLABLE VU	ETHIOPIC	vu	1	3.81007	3.05378	108.579	15.6758
0000126A	ቪ	ETHIOPIC SYLLABLE VI	ETHIOPIC	vi	1	3.83017	3.02348	105.107	15.8404
0000126B	ቫ	ETHIOPIC SYLLABLE VAA	ETHIOPIC	va	1	3.91707	2.98624	92.8932	14.0661
0000126C	ቬ	ETHIOPIC SYLLABLE VEE	ETHIOPIC	ve	1	3.87513	3.0844	81.7012	12.5139
0000126D	ቭ	ETHIOPIC SYLLABLE VE	ETHIOPIC	v	1	3.75787	2.99144	106.838	15.9226
0000126E	ቮ	ETHIOPIC SYLLABLE VO	ETHIOPIC	vo	1	3.91621	2.97749	93.0123	14.1758
0000126F	ቯ	ETHIOPIC SYLLABLE VWA	ETHIOPIC	vwa	1	3.78625	3.09973	107.922	16.4095
00001270	ተ	ETHIOPIC SYLLABLE TA	ETHIOPIC	te	1	3.3115	2.70243	118.286	26.9705
00001271	ቱ	ETHIOPIC SYLLABLE TU	ETHIOPIC	tu	1	3.47767	2.76823	121.121	24.0291
00001272	ቲ	ETHIOPIC SYLLABLE TI	ETHIOPIC	ti	1	3.5359	2.80914	120.419	23.7976
00001273	ታ	ETHIOPIC SYLLABLE TAA	ETHIOPIC	ta	1	3.72154	2.92307	117.294	17.9665
00001274	ቴ	ETHIOPIC SYLLABLE TEE	ETHIOPIC	te	1	3.54692	2.60056	116.224	19.1208
00001275	ት	ETHIOPIC SYLLABLE TE	ETHIOPIC	t	2	3.52962	3.06879	120.127	23.0776
00001276	ቶ	ETHIOPIC SYLLABLE TO	ETHIOPIC	to	1	4.04529	3.14064	118.284	14.5135
00001277	ቷ	ETHIOPIC SYLLABLE TWA	ETHIOPIC	twa	1	3.26674	2.3223	118.728	24.3123
00001278	ቸ	ETHIOPIC SYLLABLE CA	ETHIOPIC	che	1	3.37547	2.81854	120.974	25.6548
00001279	ቹ	ETHIOPIC SYLLABLE CU	ETHIOPIC	chu	1	3.53861	2.99597	123.115	24.3328
0000127A	ቺ	ETHIOPIC SYLLABLE CI	ETHIOPIC	chi	1	3.55574	2.99052	123.94	24.8869
0000127B	ቻ	ETHIOPIC SYLLABLE CAA	ETHIOPIC	cha	1	3.67063	3.0716	121.341	20.9635
0000127C	ቼ	ETHIOPIC SYLLABLE CEE	ETHIOPIC	che	1	3.62335	2.93712	119.746	21.247
0000127D	ች	ETHIOPIC SYLLABLE CE	ETHIOPIC	ch	1	3.49879	3.15445	121.62	23.643
0000127E	ቾ	ETHIOPIC SYLLABLE CO	ETHIOPIC	cho	1	3.69891	3.33484	123.977	21.01
0000127F	ቿ	ETHIOPIC SYLLABLE CWA	ETHIOPIC	chwa	1	3.39003	2.87667	122.075	25.2104
00001280	ኀ	ETHIOPIC SYLLABLE XA	ETHIOPIC	ha	1	3.53351	2.90681	114.951	22.9042
00001281	ኁ	ETHIOPIC SYLLABLE XU	ETHIOPIC	hu	1	3.617	2.91316	119.23	22.3956
00001282	ኂ	ETHIOPIC SYLLABLE XI	ETHIOPIC	hi	1	3.81748	2.99885	120.027	21.1202
00001283	ኃ	ETHIOPIC SYLLABLE XAA	ETHIOPIC	ha	0	3.90063	2.97661	113.522	14.2774
00001284	ኄ	ETHIOPIC SYLLABLE XEE	ETHIOPIC	he	1	3.76468	2.76858	112.902	15.9015
00001285	ኅ	ETHIOPIC SYLLABLE XE	ETHIOPIC	h	1	3.77948	2.95668	115.223	17.1106
00001286	ኆ	ETHIOPIC SYLLABLE XO	ETHIOPIC	ho	1	4.01277	2.99739	113.987	10.7861
00001287	ኇ	ETHIOPIC SYLLABLE XOA	ETHIOPIC	hoa	1	4.06175	3.22425	118.752	12.4286
00001288	ኈ	ETHIOPIC SYLLABLE XWA	ETHIOPIC	hwe	1	3.89003	2.96876	117.299	15.0272
0000128A	ኊ	ETHIOPIC SYLLABLE XWI	ETHIOPIC	hwi	2	3.42476	2.78889	123.174	27.1223
0000128B	ኋ	ETHIOPIC SYLLABLE XWAA	ETHIOPIC	hwa	1	3.28998	2.41182	117.475	24.3857
0000128C	ኌ	ETHIOPIC SYLLABLE XWEE	ETHIOPIC	hwe	1	3.71053	2.78118	115.564	17.1736
0000128D	ኍ	ETHIOPIC SYLLABLE XWE	ETHIOPIC	hwi	1	3.50319	2.84302	121.366	26.1827
00001290	ነ	ETHIOPIC SYLLABLE NA	ETHIOPIC	ne	0	3.2043	2.61761	109.348	20.6186
00001291	ኑ	ETHIOPIC SYLLABLE NU	ETHIOPIC	nu	1	3.44656	2.87134	117.02	21.4916
00001292	ኒ	ETHIOPIC SYLLABLE NI	ETHIOPIC	ni	1	3.72566	2.9277	115.91	18.9083
00001293	ና	ETHIOPIC SYLLABLE NAA	ETHIOPIC	na	1	3.86532	2.79409	112.104	12.8684
00001294	ኔ	ETHIOPIC SYLLABLE NEE	ETHIOPIC	ne	2	4.02473	2.98447	111.731	9.16558
00001295	ን	ETHIOPIC SYLLABLE NE	ETHIOPIC	n	2	3.76832	3.00338	119.018	10.3418
00001296	ኖ	ETHIOPIC SYLLABLE NO	ETHIOPIC	no	1	4.05416	2.84015	105.486	8.28548
00001297	ኗ	ETHIOPIC SYLLABLE NWA	ETHIOPIC	nwa	1	3.76849	2.73052	115.657	15.3371
00001298	ኘ	ETHIOPIC SYLLABLE NYA	ETHIOPIC	nye	1	3.8887	3.06797	118.121	18.0936
00001299	ኙ	ETHIOPIC SYLLABLE NYU	ETHIOPIC	nyu	1	3.84991	3.02201	120.091	19.3969
0000129A	ኚ	ETHIOPIC SYLLABLE NYI	ETHIOPIC	nyi	1	3.97795	3.08166	120.596	18.9927
0000129B	ኛ	ETHIOPIC SYLLABLE NYAA	ETHIOPIC	nya	1	3.95039	3.22919	121.913	19.3179
0000129C	ኜ	ETHIOPIC SYLLABLE NYEE	ETHIOPIC	nye	2	3.84325	3.01075	123.319	15.117
0000129D	ኝ	ETHIOPIC SYLLABLE NYE	ETHIOPIC	ny	2	3.8862	3.29595	124.883	17.1153
0000129E	ኞ	ETHIOPIC SYLLABLE NYO	ETHIOPIC	nyo	1	4.09795	3.47442	119.106	13.8705
0000129F	ኟ	ETHIOPIC SYLLABLE NYWA	ETHIOPIC	nywa	1	3.81168	3.21121	122.084	20.6717
000012A0	አ	ETHIOPIC SYLLABLE GLOTTAL A	ETHIOPIC	'a	2	4.04122	3.14464	120.478	9.25516
000012A1	ኡ	ETHIOPIC SYLLABLE GLOTTAL U	ETHIOPIC	'u	2	3.94269	3.10844	122.766	11.5489
000012A2	ኢ	ETHIOPIC SYLLABLE GLOTTAL I	ETHIOPIC	'i	3	3.96826	3.13196	123.477	11.3632
000012A3	ኣ	ETHIOPIC SYLLABLE GLOTTAL AA	ETHIOPIC	'a	2	4.10206	3.22705	122.948	10.392
000012A4	ኤ	ETHIOPIC SYLLABLE GLOTTAL EE	ETHIOPIC	'e	2	4.13957	3.04401	114.31	9.07571
000012A5	እ	ETHIOPIC SYLLABLE GLOTTAL E	ETHIOPIC	'	2	4.0671	3.23032	131.005	12.0727
000012A6	ኦ	ETHIOPIC SYLLABLE GLOTTAL O	ETHIOPIC	'o	2	4.03774	3.2139	123.562	10.0574
000012A7	ኧ	ETHIOPIC SYLLABLE GLOTTAL WA	ETHIOPIC	'wa	2	3.88914	3.17616	126.308	14.6307
000012A8	ከ	ETHIOPIC SYLLABLE KA	ETHIOPIC	ke	1	3.51303	2.43327	104.078	10.8042
000012A9	ኩ	ETHIOPIC SYLLABLE KU	ETHIOPIC	ku	1	3.68512	2.70994	113.027	13.5251
000012AA	ኪ	ETHIOPIC SYLLABLE KI	ETHIOPIC	ki	1	3.72059	2.73785	112.18	13.0851
000012AB	ካ	ETHIOPIC SYLLABLE KAA	ETHIOPIC	ka	1	3.75899	2.76592	108.944	11.0152
000012AC	ኬ	ETHIOPIC SYLLABLE KEE	ETHIOPIC	ke	1	3.76344	2.62255	101.661	9.87411
000012AD	ክ	ETHIOPIC SYLLABLE KE	ETHIOPIC	k	1	3.76714	2.88982	116.521	13.0608
000012AE	ኮ	ETHIOPIC SYLLABLE KO	ETHIOPIC	ko	1	3.7843	2.74965	107.283	10.759
000012AF	ኯ	ETHIOPIC SYLLABLE KOA	ETHIOPIC	koa	1	3.90769	2.92588	116.28	13.4804
000012B0	ኰ	ETHIOPIC SYLLABLE KWA	ETHIOPIC	kwe	1	3.8723	2.94763	110.785	11.2438
000012B2	ኲ	ETHIOPIC SYLLABLE KWI	ETHIOPIC	kwi	1	3.47979	2.74862	118.913	19.4323
000012B3	ኳ	ETHIOPIC SYLLABLE KWAA	ETHIOPIC	kwa	1	3.79365	2.7349	117.525	15.2661
000012B4	ኴ	ETHIOPIC SYLLABLE KWEE	ETHIOPIC	kwe	1	3.9441	2.92556	110.815	11.7276
000012B5	ኵ	ETHIOPIC SYLLABLE KWE	ETHIOPIC	kwi	1	3.45103	2.72154	116.274	18.3056
000012B8	ኸ	ETHIOPIC SYLLABLE KXA	ETHIOPIC	he	1	3.76999	3.08004	115.024	15.6251
000012B9	ኹ	ETHIOPIC SYLLABLE KXU	ETHIOPIC	hu	1	3.72677	3.18482	120.488	19.1651
000012BA	ኺ	ETHIOPIC SYLLABLE KXI	ETHIOPIC	hi	1	3.79401	3.1998	119.278	17.8529
000012BB	ኻ	ETHIOPIC SYLLABLE KXAA	ETHIOPIC	ha	1	3.97073	3.1746	118.052	15.5877
000012BC	ኼ	ETHIOPIC SYLLABLE KXEE	ETHIOPIC	he	1	3.86344	3.21889	117.913	15.7025
000012BD	ኽ	ETHIOPIC SYLLABLE KXE	ETHIOPIC	h	1	3.92878	3.34351	121.27	16.378
000012BE	ኾ	ETHIOPIC SYLLABLE KXO	ETHIOPIC	ho	1	3.91024	3.13998	116.668	15.5637
000012C0	ዀ	ETHIOPIC SYLLABLE KXWA	ETHIOPIC	hwe	1	3.96611	3.32814	117.792	14.6706
000012C2	ዂ	ETHIOPIC SYLLABLE KXWI	ETHIOPIC	hwi	1	3.59702	3.20696	121.113	22.947
000012C3	ዃ	ETHIOPIC SYLLABLE KXWAA	ETHIOPIC	hwa	1	3.8421	3.0404	118.764	18.1923
000012C4	ዄ	ETHIOPIC SYLLABLE KXWEE	ETHIOPIC	hwe	1	3.97108	3.33749	119.399	16.0861
000012C5	ዅ	ETHIOPIC SYLLABLE KXWE	ETHIOPIC	hwi	1	3.61163	3.26222	124.273	22.418
000012C8	ወ	ETHIOPIC SYLLABLE WA	ETHIOPIC	we	1	3.98866	2.55524	37.2087	4.32649
000012C9	ዉ	ETHIOPIC SYLLABLE WU	ETHIOPIC	wu	1	4.0069	2.91268	94.6508	6.67197
000012CA	ዊ	ETHIOPIC SYLLABLE WI	ETHIOPIC	wi	1	4.06252	2.92382	108.298	9.90637
000012CB	ዋ	ETHIOPIC SYLLABLE WAA	ETHIOPIC	wa	1	3.98032	2.54639	90.0654	7.98689
000012CC	ዌ	ETHIOPIC SYLLABLE WEE	ETHIOPIC	we	1	4.08145	2.80862	85.1352	8.06665
000012CD	ው	ETHIOPIC SYLLABLE WE	ETHIOPIC	w	1	4.05476	2.94179	99.3307	6.93673
000012CE	ዎ	ETHIOPIC SYLLABLE WO	ETHIOPIC	wo	2	4.16238	2.72576	88.7868	6.45058
000012CF	ዏ	ETHIOPIC SYLLABLE WOA	ETHIOPIC	woa	2	4.20752	3.14211	113.385	9.46497
000012D0	ዐ	ETHIOPIC SYLLABLE PHARYNGEAL A	ETHIOPIC	`a	0	4.13934	1.65878	26.9063	2.51033
000012D1	ዑ	ETHIOPIC SYLLABLE PHARYNGEAL U	ETHIOPIC	`u	1	4.17648	2.09515	93.295	5.21454
000012D2	ዒ	ETHIOPIC SYLLABLE PHARYNGEAL I	ETHIOPIC	`i	2	4.10685	2.93817	118.549	8.96152
000012D3	ዓ	ETHIOPIC SYLLABLE PHARYNGEAL AA	ETHIOPIC	`a	1	4.1557	2.80621	107.627	6.28641
000012D4	ዔ	ETHIOPIC SYLLABLE PHARYNGEAL EE	ETHIOPIC	`e	1	4.20445	2.95548	105.227	7.10825
000012D5	ዕ	ETHIOPIC SYLLABLE PHARYNGEAL E	ETHIOPIC	`	0	4.20065	2.08508	91.9709	4.95502
000012D6	ዖ	ETHIOPIC SYLLABLE PHARYNGEAL O	ETHIOPIC	`o	1	4.41079	2.71813	91.4534	4.84857
000012D8	ዘ	ETHIOPIC SYLLABLE ZA	ETHIOPIC	ze	1	2.14637	1.30111	111.783	44.9869
000012D9	ዙ	ETHIOPIC SYLLABLE ZU	ETHIOPIC	zu	1	2.58292	1.92207	116.315	30.652
000012DA	ዚ	ETHIOPIC SYLLABLE ZI	ETHIOPIC	zi	1	2.6415	1.7979	116.194	31.1771
000012DB	ዛ	ETHIOPIC SYLLABLE ZAA	ETHIOPIC	za	1	2.35427	1.81468	114.425	44.2918
000012DC	ዜ	ETHIOPIC SYLLABLE ZEE	ETHIOPIC	ze	1	2.77481	1.80842	108.961	25.6933
000012DD	ዝ	ETHIOPIC SYLLABLE ZE	ETHIOPIC	z	1	2.78446	1.89795	111.162	23.7795
000012DE	ዞ	ETHIOPIC SYLLABLE ZO	ETHIOPIC	zo	1	2.38378	1.83554	114.129	44.2702
000012DF	ዟ	ETHIOPIC SYLLABLE ZWA	ETHIOPIC	zwa	1	2.84268	1.99535	117.692	30.8837
000012E0	ዠ	ETHIOPIC SYLLABLE ZHA	ETHIOPIC	zhe	1	3.37472	2.41315	111.393	16.6313
000012E1	ዡ	ETHIOPIC SYLLABLE ZHU	ETHIOPIC	zhu	1	3.4891	2.64267	115.226	18.1676
000012E2	ዢ	ETHIOPIC SYLLABLE ZHI	ETHIOPIC	zhi	1	3.61215	2.61198	115.634	16.6726
000012E3	ዣ	ETHIOPIC SYLLABLE ZHAA	ETHIOPIC	zha	1	3.50217	2.46963	113.389	16.5457
000012E4	ዤ	ETHIOPIC SYLLABLE ZHEE	ETHIOPIC	zhe	1	3.65822	2.6871	111.246	14.354
000012E5	ዥ	ETHIOPIC SYLLABLE ZHE	ETHIOPIC	zh	1	3.45569	2.86833	119.209	22.9562
000012E6	ዦ	ETHIOPIC SYLLABLE ZHO	ETHIOPIC	zho	1	3.49643	2.46742	113.389	16.5455
000012E7	ዧ	ETHIOPIC SYLLABLE ZHWA	ETHIOPIC	zhwa	1	3.62152	2.67934	115.767	17.1488
000012E8	የ	ETHIOPIC SYLLABLE YA	ETHIOPIC	ye	1	4.29582	2.56001	88.8276	5.34
000012E9	ዩ	ETHIOPIC SYLLABLE YU	ETHIOPIC	yu	2	4.29443	2.7974	110.654	7.99362
000012EA	ዪ	ETHIOPIC SYLLABLE YI	ETHIOPIC	yi	2	4.11875	2.89354	118.416	11.4336
000012EB	ያ	ETHIOPIC SYLLABLE YAA	ETHIOPIC	ya	1	4.33992	2.8902	109.806	7.63476
000012EC	ዬ	ETHIOPIC SYLLABLE YEE	ETHIOPIC	ye	0	4.3896	2.91423	98.8388	6.49108
000012ED	ይ	ETHIOPIC SYLLABLE YE	ETHIOPIC	y	1	4.29549	2.87841	102.565	6.75926
000012EE	ዮ	ETHIOPIC SYLLABLE YO	ETHIOPIC	yo	1	4.27872	2.76017	108.488	7.92294
000012EF	ዯ	ETHIOPIC SYLLABLE YOA	ETHIOPIC	yoa	1	4.26916	2.99465	117.298	10.4074
000012F0	ደ	ETHIOPIC SYLLABLE DA	ETHIOPIC	de	1	4.20479	2.8552	107.27	7.91868
000012F1	ዱ	ETHIOPIC SYLLABLE DU	ETHIOPIC	du	1	4.09671	3.10714	120.425	12.661
000012F2	ዲ	ETHIOPIC SYLLABLE DI	ETHIOPIC	di	1	4.13897	3.10095	117.644	11.5903
000012F3	ዳ	ETHIOPIC SYLLABLE DAA	ETHIOPIC	da	1	4.09098	2.92165	112.285	9.55891
000012F4	ዴ	ETHIOPIC SYLLABLE DEE	ETHIOPIC	de	1	4.34439	3.01808	99.5634	6.61005
000012F5	ድ	ETHIOPIC SYLLABLE DE	ETHIOPIC	d	1	4.1008	3.03644	113.087	9.77081
000012F6	ዶ	ETHIOPIC SYLLABLE DO	ETHIOPIC	do	1	4.26877	2.92122	106.295	7.37246
000012F7	ዷ	ETHIOPIC SYLLABLE DWA	ETHIOPIC	dwa	2	4.09415	3.1706	119.179	12.0503
000012F8	ዸ	ETHIOPIC SYLLABLE DDA	ETHIOPIC	d'e	1	4.21355	3.13355	117.469	11.1162
000012F9	ዹ	ETHIOPIC SYLLABLE DDU	ETHIOPIC	d'u	1	4.06837	3.26479	122.282	15.7477
000012FA	ዺ	ETHIOPIC SYLLABLE DDI	ETHIOPIC	d'i	1	4.09953	3.25499	121.956	14.9158
000012FB	ዻ	ETHIOPIC SYLLABLE DDAA	ETHIOPIC	d'a	1	4.04492	3.15456	118.482	13.444
000012FC	ዼ	ETHIOPIC SYLLABLE DDEE	ETHIOPIC	d'e	1	4.3261	3.28159	115.858	9.07119
000012FD	ዽ	ETHIOPIC SYLLABLE DDE	ETHIOPIC	d'	1	4.13269	3.22233	118.479	12.8828
000012FE	ዾ	ETHIOPIC SYLLABLE DDO	ETHIOPIC	d'o	1	4.26675	3.10569	116.097	9.82103
000012FF	ዿ	ETHIOPIC SYLLABLE DDWA	ETHIOPIC	d'wa	1	4.00836	3.32402	121.619	15.4752
00001300	ጀ	ETHIOPIC SYLLABLE JA	ETHIOPIC	je	2	4.14513	3.38976	121.889	13.1479
00001301	ጁ	ETHIOPIC SYLLABLE JU	ETHIOPIC	ju	1	3.98552	3.48389	122.673	16.2017
00001302	ጂ	ETHIOPIC SYLLABLE JI	ETHIOPIC	ji	1	4.06017	3.51485	123.797	16.4894
00001303	ጃ	ETHIOPIC SYLLABLE JAA	ETHIOPIC	ja	1	4.0312	3.44463	121.316	14.9598
00001304	ጄ	ETHIOPIC SYLLABLE JEE	ETHIOPIC	je	1	4.18221	3.46876	119.38	11.2456
00001305	ጅ	ETHIOPIC SYLLABLE JE	ETHIOPIC	j	2	4.05614	3.50627	122.525	14.3944
00001306	ጆ	ETHIOPIC SYLLABLE JO	ETHIOPIC	jo	1	4.11287	3.42685	119.709	12.4686
00001307	ጇ	ETHIOPIC SYLLABLE JWA	ETHIOPIC	jwa	2	3.92797	3.51601	122.683	16.7932
00001308	ገ	ETHIOPIC SYLLABLE GA	ETHIOPIC	ge	0	3.86585	2.60181	95.8148	8.46056
00001309	ጉ	ETHIOPIC SYLLABLE GU	ETHIOPIC	gu	1	3.85064	2.82729	109.245	12.2936
0000130A	ጊ	ETHIOPIC SYLLABLE GI	ETHIOPIC	gi	1	4.07618	2.8753	109.272	11.3215
0000130B	ጋ	ETHIOPIC SYLLABLE GAA	ETHIOPIC	ga	1	4.16153	2.6172	95.0973	7.01898
0000130C	ጌ	ETHIOPIC SYLLABLE GEE	ETHIOPIC	ge	1	4.02816	2.67335	91.7705	8.22653
0000130D	ግ	ETHIOPIC SYLLABLE GE	ETHIOPIC	g	1	4.08206	2.45009	73.4453	5.57847
0000130E	ጎ	ETHIOPIC SYLLABLE GO	ETHIOPIC	go	0	3.84312	2.92267	113.974	14.1681
0000130F	ጏ	ETHIOPIC SYLLABLE GOA	ETHIOPIC	goa	1	3.86655	2.9446	116.007	15.9797
00001310	ጐ	ETHIOPIC SYLLABLE GWA	ETHIOPIC	gwe	1	4.04991	3.078	113.701	12.1218
00001312	ጒ	ETHIOPIC SYLLABLE GWI	ETHIOPIC	gwi	1	3.70836	2.89123	119.071	19.0898
00001313	ጓ	ETHIOPIC SYLLABLE GWAA	ETHIOPIC	gwa	1	4.092	3.08732	110.232	9.4948
00001314	ጔ	ETHIOPIC SYLLABLE GWEE	ETHIOPIC	gwe	1	3.85598	2.58135	100.929	10.0492
00001315	ጕ	ETHIOPIC SYLLABLE GWE	ETHIOPIC	gwi	1	3.73394	2.9084	116.716	16.7103
00001318	ጘ	ETHIOPIC SYLLABLE GGA	ETHIOPIC	nge	1	4.05714	3.13605	118.734	15.3787
00001319	ጙ	ETHIOPIC SYLLABLE GGU	ETHIOPIC	ngu	1	3.98369	3.11035	120.86	17.1727
0000131A	ጚ	ETHIOPIC SYLLABLE GGI	ETHIOPIC	ngi	1	4.09228	3.14599	121.449	16.7855
0000131B	ጛ	ETHIOPIC SYLLABLE GGAA	ETHIOPIC	nga	1	4.12071	3.22127	117.912	13.7883
0000131C	ጜ	ETHIOPIC SYLLABLE GGEE	ETHIOPIC	nge	1	4.09588	3.13301	116.8	13.733
0000131D	ጝ	ETHIOPIC SYLLABLE GGE	ETHIOPIC	ng	1	4.18047	3.26216	115.414	11.3662
0000131E	ጞ	ETHIOPIC SYLLABLE GGO	ETHIOPIC	ngo	1	4.07269	3.405	123.924	15.1739
0000131F	ጟ	ETHIOPIC SYLLABLE GGWAA	ETHIOPIC	ngwa	1	3.88396	3.12156	120.992	17.3331
00001320	ጠ	ETHIOPIC SYLLABLE THA	ETHIOPIC	t'e	1	3.17872	2.16943	96.1697	11.1286
00001321	ጡ	ETHIOPIC SYLLABLE THU	ETHIOPIC	t'u	1	3.3583	2.75076	111.346	16.8929
00001322	ጢ	ETHIOPIC SYLLABLE THI	ETHIOPIC	t'i	1	3.34388	2.60735	108.434	15.2223
00001323	ጣ	ETHIOPIC SYLLABLE THAA	ETHIOPIC	t'a	1	3.48973	2.29711	102.785	11.0157
00001324	ጤ	ETHIOPIC SYLLABLE THEE	ETHIOPIC	t'e	1	3.35485	2.65685	103.304	13.3536
00001325	ጥ	ETHIOPIC SYLLABLE THE	ETHIOPIC	t'	1	3.50303	2.45362	112.845	14.4993
00001326	ጦ	ETHIOPIC SYLLABLE THO	ETHIOPIC	t'o	1	3.4894	2.28998	102.792	11.012
00001327	ጧ	ETHIOPIC SYLLABLE THWA	ETHIOPIC	t'wa	1	3.73784	2.7981	112.071	14.8648
00001328	ጨ	ETHIOPIC SYLLABLE CHA	ETHIOPIC	ch'e	1	3.72872	3.1054	97.0292	11.5281
00001329	ጩ	ETHIOPIC SYLLABLE CHU	ETHIOPIC	ch'u	1	3.78546	3.25181	106.184	13.1925
0000132A	ጪ	ETHIOPIC SYLLABLE CHI	ETHIOPIC	ch'i	1	3.61687	3.15507	103.952	12.9178
0000132B	ጫ	ETHIOPIC SYLLABLE CHAA	ETHIOPIC	ch'a	1	3.92268	3.36872	105.089	11.7072
0000132C	ጬ	ETHIOPIC SYLLABLE CHEE	ETHIOPIC	ch'e	1	4.01433	3.5095	110.408	13.2014
0000132D	ጭ	ETHIOPIC SYLLABLE CHE	ETHIOPIC	ch'	1	3.91831	3.47027	113.406	13.9955
0000132E	ጮ	ETHIOPIC SYLLABLE CHO	ETHIOPIC	ch'o	1	3.96011	3.3559	101.873	11.5877
0000132F	ጯ	ETHIOPIC SYLLABLE CHWA	ETHIOPIC	ch'wa	1	3.92438	3.46228	111.738	13.5229
00001330	ጰ	ETHIOPIC SYLLABLE PHA	ETHIOPIC	p'e	0	4.40704	2.88005	121.093	8.836
00001331	ጱ	ETHIOPIC SYLLABLE PHU	ETHIOPIC	p'u	1	4.37028	2.9841	122.312	10.6933
00001332	ጲ	ETHIOPIC SYLLABLE PHI	ETHIOPIC	p'i	1	4.43396	3.09831	123.244	10.7186
00001333	ጳ	ETHIOPIC SYLLABLE PHAA	ETHIOPIC	p'a	0	4.44382	3.027	123.149	9.25161
00001334	ጴ	ETHIOPIC SYLLABLE PHEE	ETHIOPIC	p'e	0	4.50103	2.95389	119.223	7.54084
00001335	ጵ	ETHIOPIC SYLLABLE PHE	ETHIOPIC	p'	0	4.40928	3.0556	121.358	10.6194
00001336	ጶ	ETHIOPIC SYLLABLE PHO	ETHIOPIC	p'o	0	4.43599	3.02165	122.382	9.25795
00001337	ጷ	ETHIOPIC SYLLABLE PHWA	ETHIOPIC	p'wa	1	4.37989	3.24609	125.109	12.0342
00001338	ጸ	ETHIOPIC SYLLABLE TSA	ETHIOPIC	ts'e	1	4.42964	2.59249	111.05	6.29705
00001339	ጹ	ETHIOPIC SYLLABLE TSU	ETHIOPIC	ts'u	1	4.41941	2.78987	117.229	8.21348
0000133A	ጺ	ETHIOPIC SYLLABLE TSI	ETHIOPIC	ts'i	1	4.42738	2.90942	117.994	8.15295
0000133B	ጻ	ETHIOPIC SYLLABLE TSAA	ETHIOPIC	ts'a	0	4.4715	2.74132	114.237	6.68344
0000133C	ጼ	ETHIOPIC SYLLABLE TSEE	ETHIOPIC	ts'e	0	4.52866	2.68676	106.009	5.70304
0000133D	ጽ	ETHIOPIC SYLLABLE TSE	ETHIOPIC	ts'	1	4.42265	2.88484	115.948	8.14194
0000133E	ጾ	ETHIOPIC SYLLABLE TSO	ETHIOPIC	ts'o	1	4.46579	2.70601	114.896	6.57773
0000133F	ጿ	ETHIOPIC SYLLABLE TSWA	ETHIOPIC	ts'wa	1	4.3668	3.04314	119.01	9.24486
00001340	ፀ	ETHIOPIC SYLLABLE TZA	ETHIOPIC	ts'e	1	4.13098	1.93349	26.9356	5.00946
00001341	ፁ	ETHIOPIC SYLLABLE TZU	ETHIOPIC	ts'u	1	4.12781	2.31959	94.3025	7.38831
00001342	ፂ	ETHIOPIC SYLLABLE TZI	ETHIOPIC	ts'i	2	4.13397	3.01145	110.348	9.95115
00001343	ፃ	ETHIOPIC SYLLABLE TZAA	ETHIOPIC	ts'a	1	4.18997	2.8938	88.9021	7.70709
00001344	ፄ	ETHIOPIC SYLLABLE TZEE	ETHIOPIC	ts'e	1	4.21269	2.9476	88.8498	8.08013
00001345	ፅ	ETHIOPIC SYLLABLE TZE	ETHIOPIC	ts'	1	4.20454	2.52905	91.9504	7.55417
00001346	ፆ	ETHIOPIC SYLLABLE TZO	ETHIOPIC	ts'o	2	4.40265	2.93518	92.8762	7.79405
00001347	ፇ	ETHIOPIC SYLLABLE TZOA	ETHIOPIC	ts'oa	1	4.34283	3.14155	112.784	10.197
00001348	ፈ	ETHIOPIC SYLLABLE FA	ETHIOPIC	fe	2	4.31664	3.0052	115.83	8.09441
00001349	ፉ	ETHIOPIC SYLLABLE FU	ETHIOPIC	fu	1	4.33053	3.01998	122.309	9.24244
0000134A	ፊ	ETHIOPIC SYLLABLE FI	ETHIOPIC	fi	2	4.36352	2.79616	104.033	6.19213
0000134B	ፋ	ETHIOPIC SYLLABLE FAA	ETHIOPIC	fa	1	4.22936	2.93847	118.806	11.8382
0000134C	ፌ	ETHIOPIC SYLLABLE FEE	ETHIOPIC	fe	1	4.47338	2.99089	98.3165	6.02906
0000134D	ፍ	ETHIOPIC SYLLABLE FE	ETHIOPIC	f	1	4.13359	2.88014	112.259	10.471
0000134E	ፎ	ETHIOPIC SYLLABLE FO	ETHIOPIC	fo	1	4.12949	3.06947	105.628	8.76456
0000134F	ፏ	ETHIOPIC SYLLABLE FWA	ETHIOPIC	fwa	1	3.9851	3.16725	117.923	13.5153
00001350	ፐ	ETHIOPIC SYLLABLE PA	ETHIOPIC	pe	1	3.31465	2.62999	109.763	22.9685
00001351	ፑ	ETHIOPIC SYLLABLE PU	ETHIOPIC	pu	1	3.52775	2.75634	115.718	21.5107
00001352	ፒ	ETHIOPIC SYLLABLE PI	ETHIOPIC	pi	1	3.56332	2.73962	116.282	21.0721
00001353	ፓ	ETHIOPIC SYLLABLE PAA	ETHIOPIC	pa	1	3.76825	2.85127	109.866	14.2951
00001354	ፔ	ETHIOPIC SYLLABLE PEE	ETHIOPIC	pe	1	3.54218	2.49303	107.573	15.6728
00001355	ፕ	ETHIOPIC SYLLABLE PE	ETHIOPIC	p	1	3.22468	2.55538	116.298	26.7423
00001356	ፖ	ETHIOPIC SYLLABLE PO	ETHIOPIC	po	1	3.85397	2.79451	110.12	9.86547
00001357	ፗ	ETHIOPIC SYLLABLE PWA	ETHIOPIC	pwa	1	3.31261	2.33083	114.755	21.9281
00001358	ፘ	ETHIOPIC SYLLABLE RYA	ETHIOPIC	rya	2	4.21402	2.63023	105.675	7.97477
00001359	ፙ	ETHIOPIC SYLLABLE MYA	ETHIOPIC	mya	1	3.93157	3.4898	118.55	14.9921
0000135A	ፚ	ETHIOPIC SYLLABLE FYA	ETHIOPIC	fya	1	4.27375	3.12865	114.138	8.60874
000013A0	Ꭰ	CHEROKEE LETTER A	CHEROKEE	A	1	3.81011	1.73896	96.7781	7.81144
000013A1	Ꭱ	CHEROKEE LETTER E	CHEROKEE	E	1	3.70774	2.57211	112.013	12.6479
000013A2	Ꭲ	CHEROKEE LETTER I	CHEROKEE	I	1	2.31784	1.37211	115.604	31.0074
000013A3	Ꭳ	CHEROKEE LETTER O	CHEROKEE	O	1	4.50877	2.71928	107.959	6.57227
000013A4	Ꭴ	CHEROKEE LETTER U	CHEROKEE	U	0	4.3926	2.83859	80.7	3.88068
000013A5	Ꭵ	CHEROKEE LETTER V	CHEROKEE	V	1	3.48594	2.76712	118.588	22.8633
000013A6	Ꭶ	CHEROKEE LETTER GA	CHEROKEE	Ga	1	4.28026	2.89888	105.578	7.59354
000013A7	Ꭷ	CHEROKEE LETTER KA	CHEROKEE	Ka	0	4.55741	2.59548	68.8413	3.55955
000013A8	Ꭸ	CHEROKEE LETTER GE	CHEROKEE	Ge	2	3.66879	2.71468	121.196	17.8723
000013A9	Ꭹ	CHEROKEE LETTER GI	CHEROKEE	Gi	3	3.60451	2.63837	115.485	9.76481
000013AA	Ꭺ	CHEROKEE LETTER GO	CHEROKEE	Go	3	2.94024	2.52821	114.165	12.285
000013AB	Ꭻ	CHEROKEE LETTER GU	CHEROKEE	Gu	1	3.92674	2.78423	104.949	10.018
000013AC	Ꭼ	CHEROKEE LETTER GV	CHEROKEE	Gv	1	2.2275	1.4293	117.164	33.0111
000013AD	Ꭽ	CHEROKEE LETTER HA	CHEROKEE	Ha	2	3.83587	3.28932	119.973	12.9045
000013AE	Ꭾ	CHEROKEE LETTER HE	CHEROKEE	He	1	3.84857	2.59328	116.685	13.9616
000013AF	Ꭿ	CHEROKEE LETTER HI	CHEROKEE	Hi	1	4.16897	2.81636	93.752	6.10215
000013B0	Ꮀ	CHEROKEE LETTER HO	CHEROKEE	Ho	1	2.56295	1.79199	119.612	32.0208
000013B1	Ꮁ	CHEROKEE LETTER HU	CHEROKEE	Hu	1	2.49792	1.65768	114.572	31.6262
000013B2	Ꮂ	CHEROKEE LETTER HV	CHEROKEE	Hv	1	4.45943	3.11217	117.354	6.92864
000013B3	Ꮃ	CHEROKEE LETTER LA	CHEROKEE	La	3	2.91077	2.4442	115.815	11.6536
000013B4	Ꮄ	CHEROKEE LETTER LE	CHEROKEE	Le	0	4.42464	2.48596	75.0875	3.87658
000013B5	Ꮅ	CHEROKEE LETTER LI	CHEROKEE	Li	1	4.09113	2.44256	100.157	7.94989
000013B6	Ꮆ	CHEROKEE LETTER LO	CHEROKEE	Lo	0	4.36306	2.54597	96.6506	6.16152
000013B7	Ꮇ	CHEROKEE LETTER LU	CHEROKEE	Lu	3	3.10202	2.77287	114.151	15.2052
000013B8	Ꮈ	CHEROKEE LETTER LV	CHEROKEE	Lv	1	3.93334	2.92951	115.523	12.0699
000013B9	Ꮉ	CHEROKEE LETTER MA	CHEROKEE	Ma	1	4.40671	3.38162	121.267	9.62816
000013BA	Ꮊ	CHEROKEE LETTER ME	CHEROKEE	Me	0	3.9842	2.21151	99.9564	6.57678
000013BB	Ꮋ	CHEROKEE LETTER MI	CHEROKEE	Mi	1	2.25065	1.19973	117.773	33.3373
000013BC	Ꮌ	CHEROKEE LETTER MO	CHEROKEE	Mo	1	4.40043	2.35235	111.703	7.93662
000013BD	Ꮍ	CHEROKEE LETTER MU	CHEROKEE	Mu	3	3.58105	2.65798	117.769	9.54974
000013BE	Ꮎ	CHEROKEE LETTER NA	CHEROKEE	Na	1	4.33702	2.07783	21.1618	3.93322
000013BF	Ꮏ	CHEROKEE LETTER HNA	CHEROKEE	Hna	1	3.25112	2.46307	119.565	23.4396
000013C0	Ꮐ	CHEROKEE LETTER NAH	CHEROKEE	Nah	1	4.25327	2.35827	105.165	8.35464
000013C1	Ꮑ	CHEROKEE LETTER NE	CHEROKEE	Ne	1	3.95823	2.35068	96.1995	7.14865
000013C2	Ꮒ	CHEROKEE LETTER NI	CHEROKEE	Ni	1	3.33359	2.48437	115.486	17.8464
000013C3	Ꮓ	CHEROKEE LETTER NO	CHEROKEE	No	2	2.76109	2.13741	111.758	12.827
000013C4	Ꮔ	CHEROKEE LETTER NU	CHEROKEE	Nu	1	3.98415	3.00106	115.411	12.5249
000013C5	Ꮕ	CHEROKEE LETTER NV	CHEROKEE	Nv	0	4.4249	2.76059	109.455	5.86899
000013C6	Ꮖ	CHEROKEE LETTER QUA	CHEROKEE	Qua	1	2.19557	1.10989	115.137	31.9189
000013C7	Ꮗ	CHEROKEE LETTER QUE	CHEROKEE	Que	1	4.44678	2.49744	102.282	5.65557
000013C8	Ꮘ	CHEROKEE LETTER QUI	CHEROKEE	Qui	1	4.49539	2.88999	105.111	5.11485
000013C9	Ꮙ	CHEROKEE LETTER QUO	CHEROKEE	Quo	2	4.04578	3.26442	111.171	10.3558
000013CA	Ꮚ	CHEROKEE LETTER QUU	CHEROKEE	Quu	1	4.51491	2.83023	105.902	5.86862
000013CB	Ꮛ	CHEROKEE LETTER QUV	CHEROKEE	Quv	1	4.35124	2.81369	95.1034	6.02004
000013CC	Ꮜ	CHEROKEE LETTER SA	CHEROKEE	Sa	1	3.31496	1.91413	112.1	15.6558
000013CD	Ꮝ	CHEROKEE LETTER S	CHEROKEE	S	1	4.38341	3.33777	108.39	6.70039
000013CE	Ꮞ	CHEROKEE LETTER SE	CHEROKEE	Se	2	2.78764	2.52234	118.665	18.7731
000013CF	Ꮟ	CHEROKEE LETTER SI	CHEROKEE	Si	1	3.46194	1.99484	110.052	13.215
000013D0	Ꮠ	CHEROKEE LETTER SO	CHEROKEE	So	1	3.8305	2.80538	119.049	15.0593
000013D1	Ꮡ	CHEROKEE LETTER SU	CHEROKEE	Su	0	4.4825	2.9374	93.8551	5.57993
000013D2	Ꮢ	CHEROKEE LETTER SV	CHEROKEE	Sv	2	3.5397	2.76452	115.867	14.834
000013D3	Ꮣ	CHEROKEE LETTER DA	CHEROKEE	Da	1	3.93674	2.53735	97.9857	8.06613
000013D4	Ꮤ	CHEROKEE LETTER TA	CHEROKEE	Ta	3	2.59053	1.97742	110.796	7.90851
000013D5	Ꮥ	CHEROKEE LETTER DE	CHEROKEE	De	1	4.28691	2.39026	103.449	7.96372
000013D6	Ꮦ	CHEROKEE LETTER TE	CHEROKEE	Te	1	3.79696	2.12218	105.328	8.8835
000013D7	Ꮧ	CHEROKEE LETTER DI	CHEROKEE	Di	1	3.70158	2.71818	112.789	13.0106
000013D8	Ꮨ	CHEROKEE LETTER TI	CHEROKEE	Ti	1	3.52413	2.51018	108.843	13.4452
000013D9	Ꮩ	CHEROKEE LETTER DO	CHEROKEE	Do	3	2.94317	2.33737	112.53	9.81858
000013DA	Ꮪ	CHEROKEE LETTER DU	CHEROKEE	Du	0	4.32807	2.15798	91.6602	5.85134
000013DB	Ꮫ	CHEROKEE LETTER DV	CHEROKEE	Dv	1	4.19639	3.1106	108.266	6.72827
000013DC	Ꮬ	CHEROKEE LETTER DLA	CHEROKEE	Dla	1	4.46227	2.84423	96.5512	4.88226
000013DD	Ꮭ	CHEROKEE LETTER TLA	CHEROKEE	Tla	1	3.65658	2.20747	105.027	11.3243
000013DE	Ꮮ	CHEROKEE LETTER TLE	CHEROKEE	Tle	1	2.49959	1.71633	114.264	31.6435
000013DF	Ꮯ	CHEROKEE LETTER TLI	CHEROKEE	Tli	0	4.46871	1.64751	83.9344	4.79148
000013E0	Ꮰ	CHEROKEE LETTER TLO	CHEROKEE	Tlo	1	3.91488	2.43107	106.095	9.20969
000013E1	Ꮱ	CHEROKEE LETTER TLU	CHEROKEE	Tlu	1	4.45741	3.05973	117.207	7.18074
000013E2	Ꮲ	CHEROKEE LETTER TLV	CHEROKEE	Tlv	1	3.48076	1.96971	110.692	13.2952
000013E3	Ꮳ	CHEROKEE LETTER TSA	CHEROKEE	Tsa	1	4.47578	2.38967	95.0018	5.8594
000013E4	Ꮴ	CHEROKEE LETTER TSE	CHEROKEE	Tse	2	2.70759	2.28206	108.645	12.4959
000013E5	Ꮵ	CHEROKEE LETTER TSI	CHEROKEE	Tsi	1	3.39133	2.88114	120.637	19.1835
000013E6	Ꮶ	CHEROKEE LETTER TSO	CHEROKEE	Tso	2	3.1923	2.94357	124.77	17.7013
000013E7	Ꮷ	CHEROKEE LETTER TSU	CHEROKEE	Tsu	1	4.13128	2.27322	106.868	7.33602
000013E8	Ꮸ	CHEROKEE LETTER TSV	CHEROKEE	Tsv	0	4.3357	2.14337	154.652	8.82964
000013E9	Ꮹ	CHEROKEE LETTER WA	CHEROKEE	Wa	1	4.43541	2.81885	107.115	7.14305
000013EA	Ꮺ	CHEROKEE LETTER WE	CHEROKEE	We	1	4.42192	3.16342	93.7905	4.77456
000013EB	Ꮻ	CHEROKEE LETTER WI	CHEROKEE	Wi	1	4.30901	2.28847	21.3932	5.31875
000013EC	Ꮼ	CHEROKEE LETTER WO	CHEROKEE	Wo	1	4.45905	2.73282	71.8578	3.91432
000013ED	Ꮽ	CHEROKEE LETTER WU	CHEROKEE	Wu	0	4.44455	2.51442	74.3327	4.00285
000013EE	Ꮾ	CHEROKEE LETTER WV	CHEROKEE	Wv	0	4.54209	2.58886	79.3148	3.84648
000013EF	Ꮿ	CHEROKEE LETTER YA	CHEROKEE	Ya	1	4.5008	3.12609	113.157	7.10439
000013F0	Ᏸ	CHEROKEE LETTER YE	CHEROKEE	Ye	0	4.21005	3.25968	115.672	8.44928
000013F1	Ᏹ	CHEROKEE LETTER YI	CHEROKEE	Yi	1	4.45905	2.94233	110.061	8.66882
000013F2	Ᏺ	CHEROKEE LETTER YO	CHEROKEE	Yo	1	4.00068	2.9265	110.51	10.0872
000013F3	Ᏻ	CHEROKEE LETTER YU	CHEROKEE	Yu	1	4.36243	2.63506	134.512	9.75554
000013F4	Ᏼ	CHEROKEE LETTER YV	CHEROKEE	Yv	1	3.71949	2.39545	100.753	9.54971
000013F5	Ᏽ	CHEROKEE LETTER MV	CHEROKEE	Mv	1	4.21418	2.00035	102.885	7.32136
000013F8	ᏸ	CHEROKEE SMALL LETTER YE	CHEROKEE	ye	0	4.21827	3.23559	114.821	8.37941
000013F9	ᏹ	CHEROKEE SMALL LETTER YI	CHEROKEE	yi	1	4.44717	3.02816	110.731	9.03606
000013FA	ᏺ	CHEROKEE SMALL LETTER YO	CHEROKEE	yo	1	4.0143	2.94417	110.211	9.80509
000013FB	ᏻ	CHEROKEE SMALL LETTER YU	CHEROKEE	yu	1	4.34246	2.6328	136.599	10.1741
000013FC	ᏼ	CHEROKEE SMALL LETTER YV	CHEROKEE	yv	1	3.69643	2.36277	98.9008	9.55025
000013FD	ᏽ	CHEROKEE SMALL LETTER MV	CHEROKEE	mv	1	4.19149	2.03333	102.416	7.55203
00003041	ぁ	HIRAGANA LETTER SMALL A	HIRAGANA	a	1	4.30351	3.50587	124.222	10.5408
00003042	あ	HIRAGANA LETTER A	HIRAGANA	a	0	4.30828	3.50959	124.728	10.4031
00003043	ぃ	HIRAGANA LETTER SMALL I	HIRAGANA	i	0	3.96588	2.2523	104.172	6.57821
00003044	い	HIRAGANA LETTER I	HIRAGANA	i	0	3.95405	2.27214	103.008	6.42754
00003045	ぅ	HIRAGANA LETTER SMALL U	HIRAGANA	u	1	4.11337	2.48788	95.3436	6.5259
00003046	う	HIRAGANA LETTER U	HIRAGANA	u	1	4.11527	2.43994	95.4764	6.17912
00003047	ぇ	HIRAGANA LETTER SMALL E	HIRAGANA	e	1	3.74573	3.04111	127.992	8.55305
00003048	え	HIRAGANA LETTER E	HIRAGANA	e	2	3.7014	3.01298	126.919	8.33105
00003049	ぉ	HIRAGANA LETTER SMALL O	HIRAGANA	o	0	4.22357	3.2867	115.384	9.54984
0000304A	お	HIRAGANA LETTER O	HIRAGANA	o	0	4.20762	3.27952	115.091	9.25958
0000304B	か	HIRAGANA LETTER KA	HIRAGANA	ka	1	4.04887	2.99321	116.814	8.73123
0000304C	が	HIRAGANA LETTER GA	HIRAGANA	ga	0	4.06745	3.17549	117.001	10.6358
0000304D	き	HIRAGANA LETTER KI	HIRAGANA	ki	0	3.62039	3.03684	128.695	12.0715
0000304E	ぎ	HIRAGANA LETTER GI	HIRAGANA	gi	0	3.78465	3.22898	129.36	14.0034
0000304F	く	HIRAGANA LETTER KU	HIRAGANA	ku	2	3.03785	2.56968	133.262	5.3927
00003050	ぐ	HIRAGANA LETTER GU	HIRAGANA	gu	2	3.35011	2.79141	132.49	9.11269
00003051	け	HIRAGANA LETTER KE	HIRAGANA	ke	0	3.55266	2.66233	124.473	10.5645
00003052	げ	HIRAGANA LETTER GE	HIRAGANA	ge	0	3.81955	3.05939	124.568	12.9369
00003053	こ	HIRAGANA LETTER KO	HIRAGANA	ko	0	3.3322	1.96498	100.612	7.1995
00003054	ご	HIRAGANA LETTER GO	HIRAGANA	go	1	3.66139	2.42571	106.368	11.2937
00003055	さ	HIRAGANA LETTER SA	HIRAGANA	sa	0	3.82988	2.95117	126.611	10.3776
00003056	ざ	HIRAGANA LETTER ZA	HIRAGANA	za	0	3.8883	3.12324	131.785	12.8404
00003057	し	HIRAGANA LETTER SI	HIRAGANA	shi	1	3.95586	2.40332	97.6783	4.71297
00003058	じ	HIRAGANA LETTER ZI	HIRAGANA	ji	1	3.95509	2.07305	98.7115	8.06744
00003059	す	HIRAGANA LETTER SU	HIRAGANA	su	1	3.89672	2.91814	121.843	9.33357
0000305A	ず	HIRAGANA LETTER ZU	HIRAGANA	zu	1	4.05221	3.27837	128.427	11.9275
0000305B	せ	HIRAGANA LETTER SE	HIRAGANA	se	1	2.91438	2.25578	117.975	12.3847
0000305C	ぜ	HIRAGANA LETTER ZE	HIRAGANA	ze	1	3.28113	2.8196	120.483	14.3729
0000305D	そ	HIRAGANA LETTER SO	HIRAGANA	so	1	3.67684	2.79747	117.005	7.67025
0000305E	ぞ	HIRAGANA LETTER ZO	HIRAGANA	zo	2	3.87683	3.21506	116.832	9.8671
0000305F	た	HIRAGANA LETTER TA	HIRAGANA	ta	0	3.46926	2.85939	124.133	10.7856
00003060	だ	HIRAGANA LETTER DA	HIRAGANA	da	1	3.79453	3.09361	126.136	12.7827
00003061	ち	HIRAGANA LETTER TI	HIRAGANA	chi	1	3.94869	3.02199	114.858	8.09907
00003062	ぢ	HIRAGANA LETTER DI	HIRAGANA	ji	1	4.08909	3.22952	117.964	10.8383
00003063	っ	HIRAGANA LETTER SMALL TU	HIRAGANA	tsu	0	3.98015	2.0313	86.4063	4.59705
00003064	つ	HIRAGANA LETTER TU	HIRAGANA	tsu	1	3.98893	1.98366	83.3621	4.09389
00003065	づ	HIRAGANA LETTER DU	HIRAGANA	zu	1	4.01385	2.43359	84.9225	7.65931
00003066	て	HIRAGANA LETTER TE	HIRAGANA	te	1	4.06043	2.41773	101.808	5.75477
00003067	で	HIRAGANA LETTER DE	HIRAGANA	de	1	4.13121	2.72357	101.551	8.85166
00003068	と	HIRAGANA LETTER TO	HIRAGANA	to	1	4.10931	2.24668	114.093	5.95745
00003069	ど	HIRAGANA LETTER DO	HIRAGANA	do	2	3.93762	2.39518	115.686	9.02511
0000306A	な	HIRAGANA LETTER NA	HIRAGANA	na	1	4.11056	3.32285	130.014	10.7613
0000306B	に	HIRAGANA LETTER NI	HIRAGANA	ni	1	3.40818	2.53891	117.577	8.92616
0000306C	ぬ	HIRAGANA LETTER NU	HIRAGANA	nu	0	4.51771	3.45041	125.053	8.57404
0000306D	ね	HIRAGANA LETTER NE	HIRAGANA	ne	1	4.20159	3.53294	127.638	9.78387
0000306E	の	HIRAGANA LETTER NO	HIRAGANA	no	1	4.39251	2.49058	65.828	3.37958
0000306F	は	HIRAGANA LETTER HA	HIRAGANA	ha	0	3.82169	3.23464	126.111	10.281
00003070	ば	HIRAGANA LETTER BA	HIRAGANA	ba	0	4.00848	3.45469	119.413	12.1858
00003071	ぱ	HIRAGANA LETTER PA	HIRAGANA	pa	0	4.01426	3.4706	127.614	9.87661
00003072	ひ	HIRAGANA LETTER HI	HIRAGANA	hi	0	4.3853	2.60038	112.649	6.10392
00003073	び	HIRAGANA LETTER BI	HIRAGANA	bi	1	4.33216	2.92441	115.969	8.67261
00003074	ぴ	HIRAGANA LETTER PI	HIRAGANA	pi	0	4.45262	3.05216	114.444	6.27003
00003075	ふ	HIRAGANA LETTER HU	HIRAGANA	fu	2	4.21453	2.99992	127.548	10.7727
00003076	ぶ	HIRAGANA LETTER BU	HIRAGANA	bu	0	4.07789	3.10239	127.867	12.329
00003077	ぷ	HIRAGANA LETTER PU	HIRAGANA	pu	1	4.36128	3.18193	127.867	9.33131
00003078	へ	HIRAGANA LETTER HE	HIRAGANA	he	1	3.1899	2.70937	121.451	5.3127
00003079	べ	HIRAGANA LETTER BE	HIRAGANA	be	2	3.47695	2.59173	121.663	8.68333
0000307A	ぺ	HIRAGANA LETTER PE	HIRAGANA	pe	2	3.79559	2.66898	121.776	4.95552
0000307B	ほ	HIRAGANA LETTER HO	HIRAGANA	ho	1	3.68123	3.13024	126.496	11.0912
0000307C	ぼ	HIRAGANA LETTER BO	HIRAGANA	bo	1	3.9233	3.35662	120.526	13.3989
0000307D	ぽ	HIRAGANA LETTER PO	HIRAGANA	po	1	3.89479	3.37616	125.508	11.5171
0000307E	ま	HIRAGANA LETTER MA	HIRAGANA	ma	0	3.56208	2.75065	124.404	11.2225
0000307F	み	HIRAGANA LETTER MI	HIRAGANA	mi	2	4.13785	3.33343	128.689	9.40957
00003080	む	HIRAGANA LETTER MU	HIRAGANA	mu	1	4.1878	3.18524	118.148	10.2117
00003081	め	HIRAGANA LETTER ME	HIRAGANA	me	3	4.42821	3.22313	127.662	8.26218
00003082	も	HIRAGANA LETTER MO	HIRAGANA	mo	1	4.00735	2.87789	121.222	10.3348
00003083	ゃ	HIRAGANA LETTER SMALL YA	HIRAGANA	ya	1	4.19386	3.1481	121.588	8.73446
00003084	や	HIRAGANA LETTER YA	HIRAGANA	ya	1	4.20474	3.08829	119.443	8.59857
00003085	ゅ	HIRAGANA LETTER SMALL YU	HIRAGANA	yu	1	4.32578	3.30976	123.942	8.54366
00003086	ゆ	HIRAGANA LETTER YU	HIRAGANA	yu	0	4.31298	3.31334	124.648	8.41672
00003087	ょ	HIRAGANA LETTER SMALL YO	HIRAGANA	yo	1	3.94452	2.76895	120.663	8.60218
00003088	よ	HIRAGANA LETTER YO	HIRAGANA	yo	1	3.93343	2.76197	120.573	8.37129
00003089	ら	HIRAGANA LETTER RA	HIRAGANA	ra	1	4.1679	2.83543	103.279	6.92884
0000308A	り	HIRAGANA LETTER RI	HIRAGANA	ri	0	4.2182	2.40723	99.4158	5.26605
0000308B	る	HIRAGANA LETTER RU	HIRAGANA	ru	1	4.13048	3.14755	112.325	5.55872
0000308C	れ	HIRAGANA LETTER RE	HIRAGANA	re	1	3.95794	3.24495	120.727	9.79679
0000308D	ろ	HIRAGANA LETTER RO	HIRAGANA	ro	2	3.85198	2.66714	114.224	5.83731
0000308E	ゎ	HIRAGANA LETTER SMALL WA	HIRAGANA	wa	1	4.15111	3.097	121.47	8.87713
0000308F	わ	HIRAGANA LETTER WA	HIRAGANA	wa	0	4.09847	3.09396	118.879	8.95401
00003090	ゐ	HIRAGANA LETTER WI	HIRAGANA	i	2	4.40608	3.28133	99.5448	5.5289
00003091	ゑ	HIRAGANA LETTER WE	HIRAGANA	e	2	4.24259	3.74864	123.695	8.10826
00003092	を	HIRAGANA LETTER WO	HIRAGANA	o	2	4.06873	3.43715	127.411	10.2474
00003093	ん	HIRAGANA LETTER N	HIRAGANA	n	0	3.94678	2.77233	108.324	5.69526
00003094	ゔ	HIRAGANA LETTER VU	HIRAGANA	vu	2	4.15653	2.79654	95.4724	8.74361
00003095	ゕ	HIRAGANA LETTER SMALL KA	HIRAGANA	ka	2	4.08456	3.07143	117.571	8.85211
00003096	ゖ	HIRAGANA LETTER SMALL KE	HIRAGANA	ke	1	3.57019	2.69993	125.456	10.4848
00003099	゙	COMBINING KATAKANA-HIRAGANA VOICED SOUND MARK	COMBINING	'	1	2.81664	2.09839	120.018	8.58755
0000309A	゚	COMBINING KATAKANA-HIRAGANA SEMI-VOICED SOUND MARK	COMBINING	`	1	4.37019	1.49658	40.9499	6.521
0000309B	゛	KATAKANA-HIRAGANA VOICED SOUND MARK	KATAKANA-HIRAGANA	'	2	2.8317	2.23636	118.881	8.5255
0000309C	゜	KATAKANA-HIRAGANA SEMI-VOICED SOUND MARK	KATAKANA-HIRAGANA	`	0	4.39798	1.81398	87.3545	7.28988
0000309D	ゝ	HIRAGANA ITERATION MARK	HIRAGANA	-	2	3.16111	2.5717	122.3	6.63202
0000309E	ゞ	HIRAGANA VOICED ITERATION MARK	HIRAGANA	-'	2	3.3463	2.6878	127.944	9.59283
0000309F	ゟ	HIRAGANA DIGRAPH YORI	HIRAGANA	yori	1	3.9722	3.04615	119.916	6.99108
000030A0	゠	KATAKANA-HIRAGANA DOUBLE HYPHEN	KATAKANA-HIRAGANA	=	1	1.6032	0.658331	104.083	29.2619
000030A1	ァ	KATAKANA LETTER SMALL A	KATAKANA	a	1	3.64946	2.62139	122.765	9.0805
000030A2	ア	KATAKANA LETTER A	KATAKANA	a	2	3.62005	2.47491	124.131	9.59674
000030A3	ィ	KATAKANA LETTER SMALL I	KATAKANA	i	1	3.58573	2.61538	123.868	9.08397
000030A4	イ	KATAKANA LETTER I	KATAKANA	i	1	3.61246	2.66915	124.378	9.26377
000030A5	ゥ	KATAKANA LETTER SMALL U	KATAKANA	u	1	3.72339	2.12227	116.712	12.1165
000030A6	ウ	KATAKANA LETTER U	KATAKANA	u	1	3.75618	2.21771	116.469	12.3464
000030A7	ェ	KATAKANA LETTER SMALL E	KATAKANA	e	1	2.04331	0.880983	111.79	28.609
000030A8	エ	KATAKANA LETTER E	KATAKANA	e	1	2.06942	0.944847	112.797	28.3155
000030A9	ォ	KATAKANA LETTER SMALL O	KATAKANA	o	2	3.23351	2.61346	122.301	11.5888
000030AA	オ	KATAKANA LETTER O	KATAKANA	o	2	3.25791	2.65683	122.064	11.5917
000030AB	カ	KATAKANA LETTER KA	KATAKANA	ka	1	3.55441	2.60565	115.86	10.6758
000030AC	ガ	KATAKANA LETTER GA	KATAKANA	ga	2	3.85097	3.02415	117.267	12.2119
000030AD	キ	KATAKANA LETTER KI	KATAKANA	ki	2	2.48254	1.53345	123.755	11.6278
000030AE	ギ	KATAKANA LETTER GI	KATAKANA	gi	2	2.92509	2.16739	128.015	13.7909
000030AF	ク	KATAKANA LETTER KU	KATAKANA	ku	1	3.7755	2.41724	123.841	7.71682
000030B0	グ	KATAKANA LETTER GU	KATAKANA	gu	2	3.98125	2.7383	121.188	11.2264
000030B1	ケ	KATAKANA LETTER KE	KATAKANA	ke	1	3.71276	2.67992	119.452	10.1646
000030B2	ゲ	KATAKANA LETTER GE	KATAKANA	ge	1	3.949	2.86155	121.5	13.3948
000030B3	コ	KATAKANA LETTER KO	KATAKANA	ko	1	2.05126	0.834389	102.947	22.3012
000030B4	ゴ	KATAKANA LETTER GO	KATAKANA	go	1	2.72114	2.10556	110.504	23.0443
000030B5	サ	KATAKANA LETTER SA	KATAKANA	sa	1	3.16751	1.83923	123.882	19.0811
000030B6	ザ	KATAKANA LETTER ZA	KATAKANA	za	1	3.63671	2.64988	125.89	20.0174
000030B7	シ	KATAKANA LETTER SI	KATAKANA	shi	0	3.65618	2.05724	112.782	8.08072
000030B8	ジ	KATAKANA LETTER ZI	KATAKANA	ji	1	3.66008	2.2731	115.418	10.5866
000030B9	ス	KATAKANA LETTER SU	KATAKANA	su	2	3.63242	2.38095	129.444	7.7226
000030BA	ズ	KATAKANA LETTER ZU	KATAKANA	zu	1	3.83078	2.79273	135.284	11.3113
000030BB	セ	KATAKANA LETTER SE	KATAKANA	se	1	3.62814	2.92333	119.714	10.2606
000030BC	ゼ	KATAKANA LETTER ZE	KATAKANA	ze	1	3.9196	3.12454	121.008	13.0764
000030BD	ソ	KATAKANA LETTER SO	KATAKANA	so	1	3.83486	1.97099	109.782	6.52914
000030BE	ゾ	KATAKANA LETTER ZO	KATAKANA	zo	1	3.73448	2.64488	119.025	10.9212
000030BF	タ	KATAKANA LETTER TA	KATAKANA	ta	1	3.90152	3.0021	142.577	10.4034
000030C0	ダ	KATAKANA LETTER DA	KATAKANA	da	3	4.1087	3.23849	145.512	13.5344
000030C1	チ	KATAKANA LETTER TI	KATAKANA	chi	1	3.47524	2.45344	120.782	13.3117
000030C2	ヂ	KATAKANA LETTER DI	KATAKANA	ji	1	3.73257	2.9804	121.595	15.7076
000030C3	ッ	KATAKANA LETTER SMALL TU	KATAKANA	tsu	1	3.95274	1.98653	113.054	7.97644
000030C4	ツ	KATAKANA LETTER TU	KATAKANA	tsu	0	3.98372	2.0151	111.222	7.68273
000030C5	ヅ	KATAKANA LETTER DU	KATAKANA	zu	0	3.962	2.59222	118.134	11.3959
000030C6	テ	KATAKANA LETTER TE	KATAKANA	te	1	2.84526	1.90026	115.686	14.6981
000030C7	デ	KATAKANA LETTER DE	KATAKANA	de	1	3.31368	2.56997	117.871	17.5241
000030C8	ト	KATAKANA LETTER TO	KATAKANA	to	0	3.26801	2.72177	115.954	11.6396
000030C9	ド	KATAKANA LETTER DO	KATAKANA	do	1	3.61703	2.6941	116.525	14.5072
000030CA	ナ	KATAKANA LETTER NA	KATAKANA	na	1	3.48974	2.42448	120.369	14.6416
000030CB	ニ	KATAKANA LETTER NI	KATAKANA	ni	1	2.00301	1.01289	105.003	21.1719
000030CC	ヌ	KATAKANA LETTER NU	KATAKANA	nu	2	3.90463	2.61212	132.562	8.84805
000030CD	ネ	KATAKANA LETTER NE	KATAKANA	ne	2	3.74864	3.0354	124.993	12.812
000030CE	ノ	KATAKANA LETTER NO	KATAKANA	no	1	3.66817	2.18978	112.458	4.55058
000030CF	ハ	KATAKANA LETTER HA	KATAKANA	ha	0	3.6619	2.09153	116.367	6.55459
000030D0	バ	KATAKANA LETTER BA	KATAKANA	ba	0	3.64919	2.16684	117.385	9.79397
000030D1	パ	KATAKANA LETTER PA	KATAKANA	pa	1	4.06063	2.35875	115.657	6.53282
000030D2	ヒ	KATAKANA LETTER HI	KATAKANA	hi	1	3.35353	2.27069	104.178	8.00049
000030D3	ビ	KATAKANA LETTER BI	KATAKANA	bi	1	3.60173	2.50052	107.161	11.519
000030D4	ピ	KATAKANA LETTER PI	KATAKANA	pi	1	3.87047	2.6691	106.692	7.11375
000030D5	フ	KATAKANA LETTER HU	KATAKANA	fu	1	3.65745	1.79864	100.061	6.73413
000030D6	ブ	KATAKANA LETTER BU	KATAKANA	bu	1	3.94813	2.64147	125.565	12.314
000030D7	プ	KATAKANA LETTER PU	KATAKANA	pu	1	4.03733	2.55148	105.453	7.45604
000030D8	ヘ	KATAKANA LETTER HE	KATAKANA	he	2	3.16633	2.61017	120.976	5.32943
000030D9	ベ	KATAKANA LETTER BE	KATAKANA	be	2	3.46986	2.64083	121.149	8.70865
000030DA	ペ	KATAKANA LETTER PE	KATAKANA	pe	2	3.79253	2.67614	121.276	4.93789
000030DB	ホ	KATAKANA LETTER HO	KATAKANA	ho	1	3.55428	2.55936	118.038	16.8649
000030DC	ボ	KATAKANA LETTER BO	KATAKANA	bo	1	3.63706	2.95801	117.798	17.7887
000030DD	ポ	KATAKANA LETTER PO	KATAKANA	po	1	3.86845	3.0818	118.68	13.7679
000030DE	マ	KATAKANA LETTER MA	KATAKANA	ma	1	3.26487	2.39351	132.916	9.30655
000030DF	ミ	KATAKANA LETTER MI	KATAKANA	mi	0	1.83198	1.21608	115.451	7.98248
000030E0	ム	KATAKANA LETTER MU	KATAKANA	mu	2	3.37991	2.69023	121.325	8.27644
000030E1	メ	KATAKANA LETTER ME	KATAKANA	me	2	3.67989	2.37284	142.138	7.34575
000030E2	モ	KATAKANA LETTER MO	KATAKANA	mo	1	2.38331	1.51799	113.273	18.9953
000030E3	ャ	KATAKANA LETTER SMALL YA	KATAKANA	ya	3	3.11924	2.47122	125.523	9.58801
000030E4	ヤ	KATAKANA LETTER YA	KATAKANA	ya	3	3.17102	2.47977	125.112	9.37268
000030E5	ュ	KATAKANA LETTER SMALL YU	KATAKANA	yu	2	2.50396	2.26857	109.441	15.4874
000030E6	ユ	KATAKANA LETTER YU	KATAKANA	yu	2	2.55967	2.25985	109.471	15.4214
000030E7	ョ	KATAKANA LETTER SMALL YO	KATAKANA	yo	1	1.97804	0.882878	106.695	23.1705
000030E8	ヨ	KATAKANA LETTER YO	KATAKANA	yo	1	1.98665	0.913497	105.695	25.1282
000030E9	ラ	KATAKANA LETTER RA	KATAKANA	ra	1	3.2463	1.88385	108.409	10.7497
000030EA	リ	KATAKANA LETTER RI	KATAKANA	ri	0	3.45081	1.91571	108.725	9.89027
000030EB	ル	KATAKANA LETTER RU	KATAKANA	ru	1	3.28879	2.084	121.595	9.61239
000030EC	レ	KATAKANA LETTER RE	KATAKANA	re	0	3.50221	2.28162	110.466	8.33888
000030ED	ロ	KATAKANA LETTER RO	KATAKANA	ro	1	2.10413	0.89463	103.628	27.3733
000030EE	ヮ	KATAKANA LETTER SMALL WA	KATAKANA	wa	1	3.70909	1.98821	105.419	8.47397
000030EF	ワ	KATAKANA LETTER WA	KATAKANA	wa	2	3.69528	1.96379	104.027	8.23541
000030F0	ヰ	KATAKANA LETTER WI	KATAKANA	i	1	2.21383	1.17518	124.007	30.9254
000030F1	ヱ	KATAKANA LETTER WE	KATAKANA	e	1	2.69184	2.33371	113.111	19.4938
000030F2	ヲ	KATAKANA LETTER WO	KATAKANA	o	2	3.20576	2.34671	108.011	9.68625
000030F3	ン	KATAKANA LETTER N	KATAKANA	n	1	3.89196	2.13234	108.011	6.29462
000030F4	ヴ	KATAKANA LETTER VU	KATAKANA	vu	1	3.96044	2.79121	118.796	15.0561
000030F5	ヵ	KATAKANA LETTER SMALL KA	KATAKANA	ka	2	3.56211	2.58801	115.734	9.73414
000030F6	ヶ	KATAKANA LETTER SMALL KE	KATAKANA	ke	1	3.70379	2.68998	124.695	10.4471
000030F7	ヷ	KATAKANA LETTER VA	KATAKANA	va	1	3.97683	2.71442	110.074	13.3064
000030F8	ヸ	KATAKANA LETTER VI	KATAKANA	vi	1	2.77412	2.10826	124.898	27.9564
000030F9	ヹ	KATAKANA LETTER VE	KATAKANA	ve	1	3.14676	2.87878	115.032	19.7346
000030FA	ヺ	KATAKANA LETTER VO	KATAKANA	vo	1	3.6251	2.88211	114.193	14.4823
000030FC	ー	KATAKANA-HIRAGANA PROLONGED SOUND MARK	KATAKANA-HIRAGANA		1	2.37583	1.75716	105.762	18.836
000030FD	ヽ	KATAKANA ITERATION MARK	KATAKANA	-	0	2.72996	1.97119	125.087	4.28843
000030FE	ヾ	KATAKANA VOICED ITERATION MARK	KATAKANA	-'	0	3.12985	2.26676	135.621	8.89207
000030FF	ヿ	KATAKANA DIGRAPH KOTO	KATAKANA	koto	1	2.84336	2.19298	100.704	44.2022
0000A000	ꀀ	YI SYLLABLE IT	YI	it	1	3.13399	2.00611	114.467	21.3744
0000A001	ꀁ	YI SYLLABLE IX	YI	ix	1	3.59575	3.16965	120.38	20.8719
0000A002	ꀂ	YI SYLLABLE I	YI	i	1	3.56975	3.06221	118.185	17.3863
0000A003	ꀃ	YI SYLLABLE IP	YI	ip	1	3.99205	3.18608	128.278	14.0968
0000A004	ꀄ	YI SYLLABLE IET	YI	iet	1	4.32161	3.20519	120.259	10.4716
0000A005	ꀅ	YI SYLLABLE IEX	YI	iex	1	4.17015	2.98002	126.439	12.8283
0000A006	ꀆ	YI SYLLABLE IE	YI	ie	1	4.10667	2.76853	124.488	9.49323
0000A007	ꀇ	YI SYLLABLE IEP	YI	iep	0	3.88524	3.18464	120.861	11.7568
0000A008	ꀈ	YI SYLLABLE AT	YI	at	1	3.03514	2.73301	137.631	19.7153
0000A009	ꀉ	YI SYLLABLE AX	YI	ax	1	2.84833	2.62289	133.68	22.811
0000A00A	ꀊ	YI SYLLABLE A	YI	a	1	2.64436	2.44502	131.723	19.5801
0000A00B	ꀋ	YI SYLLABLE AP	YI	ap	1	3.55665	3.04383	139.696	14.4244
0000A00C	ꀌ	YI SYLLABLE UOX	YI	uox	1	2.24966	1.66366	113.397	37.3448
0000A00D	ꀍ	YI SYLLABLE UO	YI	uo	1	1.94889	1.23029	109.976	40.8292
0000A00E	ꀎ	YI SYLLABLE UOP	YI	uop	1	4.11473	3.01342	62.6315	4.82967
0000A00F	ꀏ	YI SYLLABLE OT	YI	ot	0	4.36081	3.31125	113.37	9.33878
0000A010	ꀐ	YI SYLLABLE OX	YI	ox	1	3.63874	3.04094	122.323	11.2877
0000A011	ꀑ	YI SYLLABLE O	YI	o	1	3.54488	2.83832	118.222	8.27185
0000A012	ꀒ	YI SYLLABLE OP	YI	op	1	3.6211	2.76364	118.751	6.58947
0000A013	ꀓ	YI SYLLABLE EX	YI	ex	1	3.82282	3.2264	132.936	19.5595
0000A014	ꀔ	YI SYLLABLE E	YI	e	0	3.74094	3.06684	130.274	16.0992
0000A015	ꀕ	YI SYLLABLE WU	YI	w	1	3.22781	2.58723	109.645	15.8654
0000A016	ꀖ	YI SYLLABLE BIT	YI	bit	2	4.05407	2.88788	141.084	8.39068
0000A017	ꀗ	YI SYLLABLE BIX	YI	bix	1	3.90205	2.9274	121.966	20.6222
0000A018	ꀘ	YI SYLLABLE BI	YI	bi	1	3.86493	2.74947	119.841	16.4576
0000A019	ꀙ	YI SYLLABLE BIP	YI	bip	1	3.51059	3.20072	125.023	18.7571
0000A01A	ꀚ	YI SYLLABLE BIET	YI	biet	1	4.14535	2.97198	120.767	7.05303
0000A01B	ꀛ	YI SYLLABLE BIEX	YI	biex	2	4.00167	2.82899	112.325	9.14615
0000A01C	ꀜ	YI SYLLABLE BIE	YI	bie	1	3.92526	2.54357	106.671	6.08368
0000A01D	ꀝ	YI SYLLABLE BIEP	YI	biep	0	4.06324	2.91784	123.375	5.36888
0000A01E	ꀞ	YI SYLLABLE BAT	YI	bat	1	3.85537	2.47037	120.311	12.2843
0000A01F	ꀟ	YI SYLLABLE BAX	YI	bax	1	3.36202	2.73744	116.504	22.0076
0000A020	ꀠ	YI SYLLABLE BA	YI	ba	1	3.26186	2.48646	112.992	18.5612
0000A021	ꀡ	YI SYLLABLE BAP	YI	bap	3	3.36035	2.20011	120.351	20.4204
0000A022	ꀢ	YI SYLLABLE BUOX	YI	buox	1	3.7697	3.27131	112.27	18.82
0000A023	ꀣ	YI SYLLABLE BUO	YI	buo	1	3.6889	3.08259	108.538	15.3215
0000A024	ꀤ	YI SYLLABLE BUOP	YI	buop	1	2.68584	2.04732	117.969	39.4482
0000A025	ꀥ	YI SYLLABLE BOT	YI	bot	0	4.4236	3.35896	138.382	13.3075
0000A026	ꀦ	YI SYLLABLE BOX	YI	box	1	3.89026	3.05482	31.8183	12.6631
0000A027	ꀧ	YI SYLLABLE BO	YI	bo	1	3.82638	2.86267	29.7294	9.18327
0000A028	ꀨ	YI SYLLABLE BOP	YI	bop	1	2.11053	1.26796	120.66	39.1538
0000A029	ꀩ	YI SYLLABLE BEX	YI	bex	1	4.25533	3.25499	120.39	14.839
0000A02A	ꀪ	YI SYLLABLE BE	YI	be	1	4.21894	2.94947	117.999	11.4882
0000A02B	ꀫ	YI SYLLABLE BEP	YI	bep	3	3.18791	2.16257	149.665	23.1284
0000A02C	ꀬ	YI SYLLABLE BUT	YI	but	0	4.17062	2.31351	92.2655	8.36858
0000A02D	ꀭ	YI SYLLABLE BUX	YI	bux	2	2.772	2.34994	123.912	27.1928
0000A02E	ꀮ	YI SYLLABLE BU	YI	bu	1	2.62728	2.30905	121.08	24.4867
0000A02F	ꀯ	YI SYLLABLE BUP	YI	bup	0	4.52533	1.9834	95.2583	6.73837
0000A030	ꀰ	YI SYLLABLE BURX	YI	burx	1	3.673	2.89561	121.861	20.9919
0000A031	ꀱ	YI SYLLABLE BUR	YI	bur	1	3.59895	2.59532	120.898	18.0209
0000A032	ꀲ	YI SYLLABLE BYT	YI	byt	1	3.85669	3.1677	134.173	16.6042
0000A033	ꀳ	YI SYLLABLE BYX	YI	byx	3	3.54497	2.92166	141.266	20.2433
0000A034	ꀴ	YI SYLLABLE BY	YI	by	2	3.35722	2.75906	139.116	17.0057
0000A035	ꀵ	YI SYLLABLE BYP	YI	byp	2	3.36994	3.03414	128.71	21.7481
0000A036	ꀶ	YI SYLLABLE BYRX	YI	byrx	1	3.50713	3.06323	115.4	24.1605
0000A037	ꀷ	YI SYLLABLE BYR	YI	byr	1	3.41258	2.94812	112.527	22.1838
0000A038	ꀸ	YI SYLLABLE PIT	YI	pit	1	3.68895	2.83606	115.873	16.2179
0000A039	ꀹ	YI SYLLABLE PIX	YI	pix	1	3.87829	2.87992	105.839	11.4365
0000A03A	ꀺ	YI SYLLABLE PI	YI	pi	1	3.78153	2.58296	103.43	8.09591
0000A03B	ꀻ	YI SYLLABLE PIP	YI	pip	3	3.03217	2.59756	116.6	12.7005
0000A03C	ꀼ	YI SYLLABLE PIEX	YI	piex	1	3.55501	2.78816	37.6933	12.5793
0000A03D	ꀽ	YI SYLLABLE PIE	YI	pie	1	3.44231	2.49385	34.9558	9.1415
0000A03E	ꀾ	YI SYLLABLE PIEP	YI	piep	1	4.29007	2.87906	102.325	7.96864
0000A03F	ꀿ	YI SYLLABLE PAT	YI	pat	1	2.05328	1.13054	109.863	41.1374
0000A040	ꁀ	YI SYLLABLE PAX	YI	pax	1	3.02435	2.41752	111.792	22.374
0000A041	ꁁ	YI SYLLABLE PA	YI	pa	1	2.85549	2.15788	108.477	18.5937
0000A042	ꁂ	YI SYLLABLE PAP	YI	pap	1	2.59854	1.91948	104.794	18.8712
0000A043	ꁃ	YI SYLLABLE PUOX	YI	puox	1	3.20615	2.83268	117.906	26.5219
0000A044	ꁄ	YI SYLLABLE PUO	YI	puo	1	3.11807	2.58199	115.494	25.0004
0000A045	ꁅ	YI SYLLABLE PUOP	YI	puop	1	3.85098	2.71594	91.7331	14.6902
0000A046	ꁆ	YI SYLLABLE POT	YI	pot	1	4.00795	3.25036	131.567	12.5342
0000A047	ꁇ	YI SYLLABLE POX	YI	pox	1	3.64795	2.85721	116.38	20.3023
0000A048	ꁈ	YI SYLLABLE PO	YI	po	1	3.57926	2.54438	114.836	16.4586
0000A049	ꁉ	YI SYLLABLE POP	YI	pop	1	3.00659	2.59781	123.849	26.854
0000A04A	ꁊ	YI SYLLABLE PUT	YI	put	1	2.8269	2.05364	125.252	18.4665
0000A04B	ꁋ	YI SYLLABLE PUX	YI	pux	1	3.78308	2.85554	103.406	12.1252
0000A04C	ꁌ	YI SYLLABLE PU	YI	pu	1	3.75123	2.53591	97.0679	8.68037
0000A04D	ꁍ	YI SYLLABLE PUP	YI	pup	0	3.73987	3.12576	126.174	13.3975
0000A04E	ꁎ	YI SYLLABLE PURX	YI	purx	1	3.14524	2.6581	120.521	18.1076
0000A04F	ꁏ	YI SYLLABLE PUR	YI	pur	1	2.97412	2.36808	118.46	15.0235
0000A050	ꁐ	YI SYLLABLE PYT	YI	pyt	1	3.85516	2.74327	115.881	9.61619
0000A051	ꁑ	YI SYLLABLE PYX	YI	pyx	3	3.0466	2.6709	113.293	16.7928
0000A052	ꁒ	YI SYLLABLE PY	YI	py	3	2.81048	2.49841	109.053	13.239
0000A053	ꁓ	YI SYLLABLE PYP	YI	pyp	1	3.34059	3.00413	128.536	23.2812
0000A054	ꁔ	YI SYLLABLE PYRX	YI	pyrx	1	3.67938	2.99498	118.381	19.1486
0000A055	ꁕ	YI SYLLABLE PYR	YI	pyr	0	3.58053	2.8113	115.881	15.4388
0000A056	ꁖ	YI SYLLABLE BBIT	YI	bbit	1	4.25169	3.28657	101.715	9.1165
0000A057	ꁗ	YI SYLLABLE BBIX	YI	bbix	3	3.18105	2.24293	154.969	17.8571
0000A058	ꁘ	YI SYLLABLE BBI	YI	bbi	2	2.92308	1.94886	151.756	14.0614
0000A059	ꁙ	YI SYLLABLE BBIP	YI	bbip	0	4.18588	2.97051	142.156	9.51912
0000A05A	ꁚ	YI SYLLABLE BBIET	YI	bbiet	1	4.32232	3.18287	105.897	8.37113
0000A05B	ꁛ	YI SYLLABLE BBIEX	YI	bbiex	1	4.09491	3.33103	140.982	17.9611
0000A05C	ꁜ	YI SYLLABLE BBIE	YI	bbie	0	4.01191	3.19442	138.308	14.6952
0000A05D	ꁝ	YI SYLLABLE BBIEP	YI	bbiep	1	4.2562	2.8091	130.236	11.9395
0000A05E	ꁞ	YI SYLLABLE BBAT	YI	bbat	1	4.16292	2.60392	127.383	12.4715
0000A05F	ꁟ	YI SYLLABLE BBAX	YI	bbax	3	3.17125	2.7796	130.129	14.2035
0000A060	ꁠ	YI SYLLABLE BBA	YI	bba	2	2.97765	2.63523	125.393	11.3051
0000A061	ꁡ	YI SYLLABLE BBAP	YI	bbap	1	3.3118	2.4035	109.645	15.795
0000A062	ꁢ	YI SYLLABLE BBUOX	YI	bbuox	3	3.07343	2.90432	112.989	25.3928
0000A063	ꁣ	YI SYLLABLE BBUO	YI	bbuo	3	2.93764	2.74371	111.029	23.0356
0000A064	ꁤ	YI SYLLABLE BBUOP	YI	bbuop	1	3.15192	2.34086	39.4558	12.9085
0000A065	ꁥ	YI SYLLABLE BBOT	YI	bbot	0	3.21677	2.31712	108.552	15.1412
0000A066	ꁦ	YI SYLLABLE BBOX	YI	bbox	3	3.31952	2.49407	151.738	25.2197
0000A067	ꁧ	YI SYLLABLE BBO	YI	bbo	3	3.19261	2.25244	148.037	23.0612
0000A068	ꁨ	YI SYLLABLE BBOP	YI	bbop	1	4.40078	3.29535	115.19	11.0044
0000A069	ꁩ	YI SYLLABLE BBEX	YI	bbex	2	2.89685	2.85293	132.665	25.4757
0000A06A	ꁪ	YI SYLLABLE BBE	YI	bbe	2	2.74991	2.67284	128.643	23.5751
0000A06B	ꁫ	YI SYLLABLE BBEP	YI	bbep	2	3.16989	3.02413	128.914	20.883
0000A06C	ꁬ	YI SYLLABLE BBUT	YI	bbut	0	3.82106	2.94491	125.284	15.6016
0000A06D	ꁭ	YI SYLLABLE BBUX	YI	bbux	1	2.57497	2.28284	139.795	27.0123
0000A06E	ꁮ	YI SYLLABLE BBU	YI	bbu	1	2.3616	2.07261	136.883	25.2531
0000A06F	ꁯ	YI SYLLABLE BBUP	YI	bbup	0	2.44288	2.21913	135.396	22.611
0000A070	ꁰ	YI SYLLABLE BBURX	YI	bburx	3	4.09096	3.41956	127.133	15.0691
0000A071	ꁱ	YI SYLLABLE BBUR	YI	bbur	3	3.99453	3.37154	124.852	11.6603
0000A072	ꁲ	YI SYLLABLE BBYT	YI	bbyt	2	2.6725	2.48831	142.925	23.8506
0000A073	ꁳ	YI SYLLABLE BBYX	YI	bbyx	2	2.7707	2.32152	131.454	28.0047
0000A074	ꁴ	YI SYLLABLE BBY	YI	bby	1	2.45821	1.91539	128.615	26.5548
0000A075	ꁵ	YI SYLLABLE BBYP	YI	bbyp	1	2.78389	2.354	137.215	15.5182
0000A076	ꁶ	YI SYLLABLE NBIT	YI	nbit	1	2.34853	2.10544	122.515	31.7381
0000A077	ꁷ	YI SYLLABLE NBIX	YI	nbix	1	4.26795	3.38769	98.4012	16.365
0000A078	ꁸ	YI SYLLABLE NBI	YI	nbi	1	4.25753	3.20093	94.4888	13.3242
0000A079	ꁹ	YI SYLLABLE NBIP	YI	nbip	1	2.78188	2.48227	128.756	29.92
0000A07A	ꁺ	YI SYLLABLE NBIEX	YI	nbiex	1	2.91232	2.4319	126.283	33.3254
0000A07B	ꁻ	YI SYLLABLE NBIE	YI	nbie	1	2.65576	1.89007	125.236	33.7092
0000A07C	ꁼ	YI SYLLABLE NBIEP	YI	nbiep	1	2.53442	1.77466	123.116	38.3523
0000A07D	ꁽ	YI SYLLABLE NBAT	YI	nbat	1	3.37971	3.00057	109.248	12.4639
0000A07E	ꁾ	YI SYLLABLE NBAX	YI	nbax	3	3.45593	2.4197	136.248	22.6559
0000A07F	ꁿ	YI SYLLABLE NBA	YI	nba	3	3.32142	2.02288	133.188	20.4411
0000A080	ꂀ	YI SYLLABLE NBAP	YI	nbap	3	2.87584	2.14246	134.903	16.3512
0000A081	ꂁ	YI SYLLABLE NBOT	YI	nbot	1	3.14293	2.80823	127.633	20.0117
0000A082	ꂂ	YI SYLLABLE NBOX	YI	nbox	1	4.1326	3.43736	116.85	17.5916
0000A083	ꂃ	YI SYLLABLE NBO	YI	nbo	1	4.12113	3.26975	113.916	14.3563
0000A084	ꂄ	YI SYLLABLE NBOP	YI	nbop	1	4.12045	3.06178	111.633	10.8298
0000A085	ꂅ	YI SYLLABLE NBUT	YI	nbut	1	3.89561	2.9664	123.896	12.812
0000A086	ꂆ	YI SYLLABLE NBUX	YI	nbux	1	3.98239	3.26364	68.8994	11.0199
0000A087	ꂇ	YI SYLLABLE NBU	YI	nbu	0	3.91051	3.04308	65.2617	8.11107
0000A088	ꂈ	YI SYLLABLE NBUP	YI	nbup	0	3.82498	2.81283	112.531	12.4373
0000A089	ꂉ	YI SYLLABLE NBURX	YI	nburx	1	3.3384	2.8489	79.619	10.3228
0000A08A	ꂊ	YI SYLLABLE NBUR	YI	nbur	1	3.28174	2.64625	75.3847	7.80376
0000A08B	ꂋ	YI SYLLABLE NBYT	YI	nbyt	1	4.13301	3.46458	120.074	12.8839
0000A08C	ꂌ	YI SYLLABLE NBYX	YI	nbyx	1	2.84805	2.49171	103.711	25.2483
0000A08D	ꂍ	YI SYLLABLE NBY	YI	nby	1	2.73627	2.28373	99.6617	22.8607
0000A08E	ꂎ	YI SYLLABLE NBYP	YI	nbyp	1	3.73538	3.42213	131.768	15.0981
0000A08F	ꂏ	YI SYLLABLE NBYRX	YI	nbyrx	3	3.20586	2.91856	131.191	23.098
0000A090	ꂐ	YI SYLLABLE NBYR	YI	nbyr	3	3.07994	2.85893	128.435	20.6678
0000A091	ꂑ	YI SYLLABLE HMIT	YI	hmit	1	2.66542	2.20135	131.556	22.8166
0000A092	ꂒ	YI SYLLABLE HMIX	YI	hmix	1	4.27677	3.15698	128.203	20.8641
0000A093	ꂓ	YI SYLLABLE HMI	YI	hmi	1	4.29932	2.98386	126.053	17.9755
0000A094	ꂔ	YI SYLLABLE HMIP	YI	hmip	0	4.28603	3.41137	26.5143	6.52855
0000A095	ꂕ	YI SYLLABLE HMIEX	YI	hmiex	1	3.92516	3.25236	117.634	19.1057
0000A096	ꂖ	YI SYLLABLE HMIE	YI	hmie	1	3.86102	3.07634	114.917	15.6988
0000A097	ꂗ	YI SYLLABLE HMIEP	YI	hmiep	1	2.11245	1.64256	124.844	31.5134
0000A098	ꂘ	YI SYLLABLE HMAT	YI	hmat	1	3.67068	3.21324	131.312	17.3753
0000A099	ꂙ	YI SYLLABLE HMAX	YI	hmax	2	3.85753	2.93962	121.048	12.6456
0000A09A	ꂚ	YI SYLLABLE HMA	YI	hma	1	3.78088	2.73582	118.951	8.83545
0000A09B	ꂛ	YI SYLLABLE HMAP	YI	hmap	1	3.84167	2.93944	129.638	17.279
0000A09C	ꂜ	YI SYLLABLE HMUOX	YI	hmuox	3	3.46949	3.16515	136.852	20.5843
0000A09D	ꂝ	YI SYLLABLE HMUO	YI	hmuo	2	3.31294	2.98478	133.914	17.1166
0000A09E	ꂞ	YI SYLLABLE HMUOP	YI	hmuop	0	2.56911	2.17049	135.219	20.8963
0000A09F	ꂟ	YI SYLLABLE HMOT	YI	hmot	0	4.06574	3.26131	115.43	8.3484
0000A0A0	ꂠ	YI SYLLABLE HMOX	YI	hmox	1	3.7435	3.3705	134.517	20.5995
0000A0A1	ꂡ	YI SYLLABLE HMO	YI	hmo	0	3.70419	3.28899	131.788	17.9219
0000A0A2	ꂢ	YI SYLLABLE HMOP	YI	hmop	0	4.5162	2.58082	91.6952	4.76013
0000A0A3	ꂣ	YI SYLLABLE HMUT	YI	hmut	3	3.1585	2.38694	108.666	12.0275
0000A0A4	ꂤ	YI SYLLABLE HMUX	YI	hmux	2	2.77404	2.30166	113.336	29.3919
0000A0A5	ꂥ	YI SYLLABLE HMU	YI	hmu	1	2.48658	1.88706	110.505	28.1941
0000A0A6	ꂦ	YI SYLLABLE HMUP	YI	hmup	1	3.62918	2.86447	26.1375	11.9444
0000A0A7	ꂧ	YI SYLLABLE HMURX	YI	hmurx	1	3.80621	2.84665	103.552	19.9362
0000A0A8	ꂨ	YI SYLLABLE HMUR	YI	hmur	1	3.72393	2.54071	99.7169	15.6429
0000A0A9	ꂩ	YI SYLLABLE HMYX	YI	hmyx	1	3.21072	2.92856	125.127	25.4003
0000A0AA	ꂪ	YI SYLLABLE HMY	YI	hmy	1	2.96528	2.69925	122.519	22.8373
0000A0AB	ꂫ	YI SYLLABLE HMYP	YI	hmyp	2	2.48498	2.16247	119.406	32.3995
0000A0AC	ꂬ	YI SYLLABLE HMYRX	YI	hmyrx	1	4.11418	3.53543	104.825	17.739
0000A0AD	ꂭ	YI SYLLABLE HMYR	YI	hmyr	1	4.09326	3.39465	102.325	15.0314
0000A0AE	ꂮ	YI SYLLABLE MIT	YI	mit	1	4.17964	3.45684	26.1099	9.53227
0000A0AF	ꂯ	YI SYLLABLE MIX	YI	mix	2	3.16921	2.46771	139.433	20.0897
0000A0B0	ꂰ	YI SYLLABLE MI	YI	mi	2	2.96468	2.19814	137.906	16.3716
0000A0B1	ꂱ	YI SYLLABLE MIP	YI	mip	2	2.90104	2.49027	130.734	28.592
0000A0B2	ꂲ	YI SYLLABLE MIEX	YI	miex	3	4.16965	3.53851	28.7124	9.81509
0000A0B3	ꂳ	YI SYLLABLE MIE	YI	mie	2	4.13449	3.42181	26.4852	7.45251
0000A0B4	ꂴ	YI SYLLABLE MIEP	YI	miep	1	2.4221	2.03637	130.452	24.4192
0000A0B5	ꂵ	YI SYLLABLE MAT	YI	mat	2	2.31572	2.11312	123.655	27.7976
0000A0B6	ꂶ	YI SYLLABLE MAX	YI	max	1	4.16397	2.63197	117.552	12.5619
0000A0B7	ꂷ	YI SYLLABLE MA	YI	ma	1	4.11888	2.2645	114.6	9.13436
0000A0B8	ꂸ	YI SYLLABLE MAP	YI	map	1	3.41638	2.93963	114.227	22.1366
0000A0B9	ꂹ	YI SYLLABLE MUOT	YI	muot	0	3.35367	2.3757	76.034	13.5269
0000A0BA	ꂺ	YI SYLLABLE MUOX	YI	muox	0	2.80889	2.61563	139.159	21.7579
0000A0BB	ꂻ	YI SYLLABLE MUO	YI	muo	1	2.51542	2.38663	138.03	18.9099
0000A0BC	ꂼ	YI SYLLABLE MUOP	YI	muop	1	3.66262	3.1706	131.931	14.3241
0000A0BD	ꂽ	YI SYLLABLE MOT	YI	mot	1	3.70875	2.82447	115.877	12.6169
0000A0BE	ꂾ	YI SYLLABLE MOX	YI	mox	1	4.22613	3.38988	129.917	17.307
0000A0BF	ꂿ	YI SYLLABLE MO	YI	mo	1	4.15771	3.26717	127.719	14.0258
0000A0C0	ꃀ	YI SYLLABLE MOP	YI	mop	0	4.00409	2.79148	109.404	7.86005
0000A0C1	ꃁ	YI SYLLABLE MEX	YI	mex	1	3.78827	3.26433	126.955	17.5909
0000A0C2	ꃂ	YI SYLLABLE ME	YI	me	1	3.69179	3.0727	123.036	13.7315
0000A0C3	ꃃ	YI SYLLABLE MUT	YI	mut	1	3.33645	3.03239	128.336	18.9182
0000A0C4	ꃄ	YI SYLLABLE MUX	YI	mux	2	2.59282	2.02537	122.23	30.2526
0000A0C5	ꃅ	YI SYLLABLE MU	YI	mu	2	2.34237	1.63419	118.454	29.4469
0000A0C6	ꃆ	YI SYLLABLE MUP	YI	mup	0	4.48206	3.46836	121.868	9.8829
0000A0C7	ꃇ	YI SYLLABLE MURX	YI	murx	2	2.8839	2.35285	128.085	30.0952
0000A0C8	ꃈ	YI SYLLABLE MUR	YI	mur	2	2.65938	2.07371	126.426	29.2872
0000A0C9	ꃉ	YI SYLLABLE MYT	YI	myt	1	3.75673	3.28261	128.185	16.2585
0000A0CA	ꃊ	YI SYLLABLE MYX	YI	myx	1	4.0097	2.79084	103.552	17.6189
0000A0CB	ꃋ	YI SYLLABLE MY	YI	my	1	3.86074	2.23879	99.7169	12.6976
0000A0CC	ꃌ	YI SYLLABLE MYP	YI	myp	1	2.25935	1.61284	118.79	38.5749
0000A0CD	ꃍ	YI SYLLABLE FIT	YI	fit	1	3.93588	3.36605	128.584	18.573
0000A0CE	ꃎ	YI SYLLABLE FIX	YI	fix	2	3.06281	2.74664	131.991	25.3169
0000A0CF	ꃏ	YI SYLLABLE FI	YI	fi	2	2.80347	2.43802	129.799	22.7061
0000A0D0	ꃐ	YI SYLLABLE FIP	YI	fip	2	2.67102	2.49221	130.212	25.7172
0000A0D1	ꃑ	YI SYLLABLE FAT	YI	fat	1	3.46849	3.05832	129.858	13.6032
0000A0D2	ꃒ	YI SYLLABLE FAX	YI	fax	1	3.72213	3.11985	133.262	20.0494
0000A0D3	ꃓ	YI SYLLABLE FA	YI	fa	1	3.65691	2.92545	130.373	16.7417
0000A0D4	ꃔ	YI SYLLABLE FAP	YI	fap	1	3.79095	2.97197	130.785	18.7465
0000A0D5	ꃕ	YI SYLLABLE FOX	YI	fox	1	4.06872	3.42093	139.007	19.3708
0000A0D6	ꃖ	YI SYLLABLE FO	YI	fo	1	3.97701	3.19296	137.91	15.8757
0000A0D7	ꃗ	YI SYLLABLE FOP	YI	fop	1	3.47193	3.0039	133.943	22.0925
0000A0D8	ꃘ	YI SYLLABLE FUT	YI	fut	1	2.29642	1.86462	121.503	30.2598
0000A0D9	ꃙ	YI SYLLABLE FUX	YI	fux	1	2.77839	2.61134	122.305	26.8522
0000A0DA	ꃚ	YI SYLLABLE FU	YI	fu	1	2.5712	2.35186	119.442	24.8675
0000A0DB	ꃛ	YI SYLLABLE FUP	YI	fup	3	3.13764	2.4764	137.272	20.7841
0000A0DC	ꃜ	YI SYLLABLE FURX	YI	furx	1	3.6407	3.11386	132.268	23.6195
0000A0DD	ꃝ	YI SYLLABLE FUR	YI	fur	0	3.41904	2.76524	128.922	20.6234
0000A0DE	ꃞ	YI SYLLABLE FYT	YI	fyt	2	3.11265	2.70225	140.335	17.6131
0000A0DF	ꃟ	YI SYLLABLE FYX	YI	fyx	1	3.95338	3.26546	145.405	22.0441
0000A0E0	ꃠ	YI SYLLABLE FY	YI	fy	2	3.91129	3.05987	142.904	19.0719
0000A0E1	ꃡ	YI SYLLABLE FYP	YI	fyp	2	4.18831	2.7903	126.103	13.3261
0000A0E2	ꃢ	YI SYLLABLE VIT	YI	vit	1	3.99074	2.72913	121.169	15.4764
0000A0E3	ꃣ	YI SYLLABLE VIX	YI	vix	1	3.99469	3.03902	140.44	15.5513
0000A0E4	ꃤ	YI SYLLABLE VI	YI	vi	0	3.78752	2.74069	138.904	11.1414
0000A0E5	ꃥ	YI SYLLABLE VIP	YI	vip	1	3.18515	2.95952	125.454	19.6519
0000A0E6	ꃦ	YI SYLLABLE VIET	YI	viet	1	2.71667	2.48459	117.541	19.7563
0000A0E7	ꃧ	YI SYLLABLE VIEX	YI	viex	3	3.29033	2.63857	151.738	27.0514
0000A0E8	ꃨ	YI SYLLABLE VIE	YI	vie	3	3.17296	2.40713	148.037	25.266
0000A0E9	ꃩ	YI SYLLABLE VIEP	YI	viep	1	3.0679	2.56158	116.354	25.2863
0000A0EA	ꃪ	YI SYLLABLE VAT	YI	vat	1	4.13004	2.63442	26.1375	6.75297
0000A0EB	ꃫ	YI SYLLABLE VAX	YI	vax	1	3.93191	2.93161	125.35	14.4106
0000A0EC	ꃬ	YI SYLLABLE VA	YI	va	1	3.88348	2.69364	122.673	10.8824
0000A0ED	ꃭ	YI SYLLABLE VAP	YI	vap	2	2.9309	2.1765	144.193	18.2889
0000A0EE	ꃮ	YI SYLLABLE VOT	YI	vot	1	2.67266	2.34771	127.164	20.9031
0000A0EF	ꃯ	YI SYLLABLE VOX	YI	vox	1	3.83306	3.32447	132.095	13.5363
0000A0F0	ꃰ	YI SYLLABLE VO	YI	vo	1	3.71291	3.15518	129.688	9.70736
0000A0F1	ꃱ	YI SYLLABLE VOP	YI	vop	0	3.67461	2.9892	132.566	16.2847
0000A0F2	ꃲ	YI SYLLABLE VEX	YI	vex	1	4.52668	3.0379	114.668	11.3339
0000A0F3	ꃳ	YI SYLLABLE VEP	YI	vep	0	4.53339	2.73954	113.135	8.20711
0000A0F4	ꃴ	YI SYLLABLE VUT	YI	vut	3	3.65653	3.11442	151.44	16.4485
0000A0F5	ꃵ	YI SYLLABLE VUX	YI	vux	1	4.46832	3.32795	138.939	20.3828
0000A0F6	ꃶ	YI SYLLABLE VU	YI	vu	1	4.48314	3.17101	137.777	16.7255
0000A0F7	ꃷ	YI SYLLABLE VUP	YI	vup	3	3.65483	3.24848	143.648	12.7846
0000A0F8	ꃸ	YI SYLLABLE VURX	YI	vurx	1	3.54553	3.01771	120.208	24.8785
0000A0F9	ꃹ	YI SYLLABLE VUR	YI	vur	1	3.45999	2.86727	118.756	22.5337
0000A0FA	ꃺ	YI SYLLABLE VYT	YI	vyt	1	4.18061	3.20654	131.291	18.4977
0000A0FB	ꃻ	YI SYLLABLE VYX	YI	vyx	1	4.18402	3.08375	105.474	20.5642
0000A0FC	ꃼ	YI SYLLABLE VY	YI	vy	1	4.12129	2.74249	101.752	16.3798
0000A0FD	ꃽ	YI SYLLABLE VYP	YI	vyp	1	4.19894	3.2121	130.836	16.9928
0000A0FE	ꃾ	YI SYLLABLE VYRX	YI	vyrx	1	3.5634	3.0554	124.716	27.1942
0000A0FF	ꃿ	YI SYLLABLE VYR	YI	vyr	1	3.50082	2.84147	122.403	26.0231
[truncated: 1,209 more rows]

## Sheet: Human_Computer_Full_Metrics
unicode	character	glyph_description	script	transliteration	first_order	second_order	CPDA_maxima	scalar_q_maxima	peaks_s_theta	avg_response
00000402	Ђ	CYRILLIC CAPITAL LETTER DJE	CYRILLIC	Dj	3.22836	1.90853	107.493	17.3665	1	0.492754
00000404	Є	CYRILLIC CAPITAL LETTER UKRAINIAN IE	CYRILLIC	Ie	4.15445	2.09503	103.323	7.13399	1	0.0724638
00000409	Љ	CYRILLIC CAPITAL LETTER LJE	CYRILLIC	Lj	3.66665	2.36353	98.2043	9.13161	2	0.57971
0000040B	Ћ	CYRILLIC CAPITAL LETTER TSHE	CYRILLIC	C	2.67104	1.59824	108.128	26.5973	1	0.695652
0000041B	Л	CYRILLIC CAPITAL LETTER EL	CYRILLIC	L	3.01601	1.84244	96.8613	10.6514	2	0.869565
0000042C	Ь	CYRILLIC CAPITAL LETTER SOFT SIGN	CYRILLIC	'	3.5433	1.93044	89.7056	9.56706	1	0.318841
0000042F	Я	CYRILLIC CAPITAL LETTER YA	CYRILLIC	Ya	3.62063	2.27715	106.638	9.95004	1	0.623188
00000446	ц	CYRILLIC SMALL LETTER TSE	CYRILLIC	ts	2.18285	1.16411	111.805	39.2144	1	1
00000469	ѩ	CYRILLIC SMALL LETTER IOTIFIED LITTLE YUS	CYRILLIC	ie	3.3722	3.07867	116.745	17.5118	3	0.956522
00000470	Ѱ	CYRILLIC CAPITAL LETTER PSI	CYRILLIC	Ps	3.33357	2.30149	106.794	13.4938	1	0.26087
00000474	Ѵ	CYRILLIC CAPITAL LETTER IZHITSA	CYRILLIC	Y	3.1256	2.1702	95.081	5.65047	3	0.884058
00000494	Ҕ	CYRILLIC CAPITAL LETTER GHE WITH MIDDLE HOOK	CYRILLIC	Gh	3.72522	2.38536	108.411	12.1644	1	0.463768
00000496	Җ	CYRILLIC CAPITAL LETTER ZHE WITH DESCENDER	CYRILLIC	J	3.27056	2.77016	124.127	13.4129	3	0.971014
0000049F	ҟ	CYRILLIC SMALL LETTER KA WITH STROKE	CYRILLIC	q	3.14412	2.44895	131.761	20.0087	3	0.985507
000004B4	Ҵ	CYRILLIC CAPITAL LIGATURE TE TSE	CYRILLIC	Ts	2.1375	1.11223	113.532	41.4739	1	0.956522
000004C9	Ӊ	CYRILLIC CAPITAL LETTER EN WITH TAIL	CYRILLIC	Nh	2.53902	1.60184	120.185	32.4776	1	0.956522
000004CB	Ӌ	CYRILLIC CAPITAL LETTER KHAKASSIAN CHE	CYRILLIC	Dzh	3.04498	2.67393	115.824	22.7453	1	0.521739
000004CE	ӎ	CYRILLIC SMALL LETTER EM WITH TAIL	CYRILLIC	mh	3.02111	2.51701	110.155	12.557	3	0.942029
000004D8	Ә	CYRILLIC CAPITAL LETTER SCHWA	CYRILLIC	A	4.11539	2.09164	79.1743	5.34456	1	0.173913
000004DD	ӝ	CYRILLIC SMALL LETTER ZHE WITH DIAERESIS	CYRILLIC	dzh	3.4689	2.5764	134.507	10.7791	1	0.942029
000004E5	ӥ	CYRILLIC SMALL LETTER I WITH DIAERESIS	CYRILLIC	i	3.09626	2.19741	105.8	10.8292	2	0.913043
000004E7	ӧ	CYRILLIC SMALL LETTER O WITH DIAERESIS	CYRILLIC	o	4.53331	2.09142	25.0432	3.70901	0	0.0289855
000004ED	ӭ	CYRILLIC SMALL LETTER E WITH DIAERESIS	CYRILLIC	a	4.26668	2.71744	111.214	8.55114	1	0.101449
000004F5	ӵ	CYRILLIC SMALL LETTER CHE WITH DIAERESIS	CYRILLIC	tsh	3.69462	2.93389	110.082	11.8365	1	0.231884
000004FB	ӻ	CYRILLIC SMALL LETTER GHE WITH STROKE AND HOOK	CYRILLIC	xh	3.07484	2.40471	122.703	31.146	1	0.956522
00000535	Ե	ARMENIAN CAPITAL LETTER ECH	ARMENIAN	E	3.69082	1.702	99.9812	10.7149	1	0.318841
00000536	Զ	ARMENIAN CAPITAL LETTER ZA	ARMENIAN	Z	4.28993	2.75239	111.227	7.57351	1	0.202899
00000537	Է	ARMENIAN CAPITAL LETTER EH	ARMENIAN	E	2.91886	2.08528	112.262	29.3904	1	0.956522
00000538	Ը	ARMENIAN CAPITAL LETTER ET	ARMENIAN	Y	3.76134	1.68405	88.779	8.78474	1	0.304348
0000053A	Ժ	ARMENIAN CAPITAL LETTER ZHE	ARMENIAN	Zh	3.9957	1.67691	106.882	8.10919	1	0.0434783
0000053D	Խ	ARMENIAN CAPITAL LETTER XEH	ARMENIAN	Kh	3.18713	1.86154	104.575	15.4248	1	0.565217
0000053E	Ծ	ARMENIAN CAPITAL LETTER CA	ARMENIAN	Ts	4.55527	2.45997	108.854	5.22119	0	0.101449
0000053F	Կ	ARMENIAN CAPITAL LETTER KEN	ARMENIAN	K	3.55493	2.42712	100.63	10.2803	0	0.0724638
00000543	Ճ	ARMENIAN CAPITAL LETTER CHEH	ARMENIAN	Ch	4.36024	2.66031	110.554	7.29611	1	0.115942
00000547	Շ	ARMENIAN CAPITAL LETTER SHA	ARMENIAN	Sh	4.17012	2.14583	101.167	6.2144	1	0.101449
00000549	Չ	ARMENIAN CAPITAL LETTER CHA	ARMENIAN	Ch'	4.40182	2.32233	114.965	6.19912	0	0.101449
0000054A	Պ	ARMENIAN CAPITAL LETTER PEH	ARMENIAN	P	3.36162	1.9793	98.5022	10.6779	1	0.202899
0000054B	Ջ	ARMENIAN CAPITAL LETTER JHEH	ARMENIAN	J	4.29626	2.88726	113.212	8.19848	1	0.0869565
00000552	Ւ	ARMENIAN CAPITAL LETTER YIWN	ARMENIAN	W	3.37775	2.67507	108.763	15.1712	0	0.73913
00000553	Փ	ARMENIAN CAPITAL LETTER PIWR	ARMENIAN	P'	4.21466	2.23266	110.721	8.37089	1	0.0434783
00000554	Ք	ARMENIAN CAPITAL LETTER KEH	ARMENIAN	K'	3.74914	2.22646	113.395	11.936	1	0.304348
00000564	դ	ARMENIAN SMALL LETTER DA	ARMENIAN	d	3.22976	2.43771	111.355	18.2483	1	0.246377
00000565	ե	ARMENIAN SMALL LETTER ECH	ARMENIAN	e	3.31217	2.40394	112.281	18.77	1	0.42029
00000566	զ	ARMENIAN SMALL LETTER ZA	ARMENIAN	z	3.97637	2.59805	111.111	8.66918	1	0.246377
00000567	է	ARMENIAN SMALL LETTER EH	ARMENIAN	e	3.06417	2.49867	114.644	30.7499	1	0.942029
00000568	ը	ARMENIAN SMALL LETTER ET	ARMENIAN	y	3.14237	2.20366	103.421	15.8497	1	0.376812
00000569	թ	ARMENIAN SMALL LETTER TO	ARMENIAN	t'	4.06936	3.00322	109.195	9.37487	0	0.0724638
00000570	հ	ARMENIAN SMALL LETTER HO	ARMENIAN	h	4.35384	2.98415	114.95	7.45269	0	0.173913
00000571	ձ	ARMENIAN SMALL LETTER JA	ARMENIAN	dz	4.23842	3.05747	115.85	7.60856	1	0.173913
00000572	ղ	ARMENIAN SMALL LETTER GHAD	ARMENIAN	gh	3.25986	2.37088	107.072	16.0041	1	0.246377
00000573	ճ	ARMENIAN SMALL LETTER CHEH	ARMENIAN	ch	4.41002	2.86296	124.791	8.00039	0	0.115942
00000579	չ	ARMENIAN SMALL LETTER CHA	ARMENIAN	ch'	3.71155	2.92478	114.977	8.50454	2	0.594203
0000057B	ջ	ARMENIAN SMALL LETTER JHEH	ARMENIAN	j	4.2939	2.56611	98.3681	5.2029	1	0.15942
0000057C	ռ	ARMENIAN SMALL LETTER RA	ARMENIAN	rr	3.76726	2.18621	102.478	9.10569	1	0.130435
0000058F	֏	ARMENIAN DRAM SIGN	ARMENIAN	Dram	3.66732	2.11891	121.223	20.2003	1	0.318841
0000060F	؏	ARABIC SIGN MISRA	ARABIC	*	4.46973	3.2554	128.976	6.88947	0	0.0724638
00000611	ؑ	ARABIC SIGN ALAYHE ASSALLAM	ARABIC	NA	4.27339	3.34928	115.159	7.66531	1	0.275362
00000615	ؕ	ARABIC SMALL HIGH TAH	ARABIC	NA	4.29876	3.26489	100.131	7.65294	1	0.130435
00000616	ؖ	ARABIC SMALL HIGH LIGATURE ALEF WITH LAM WITH YEH	ARABIC	i	3.47566	3.07298	107.245	9.16071	1	0.275362
0000062A	ت	ARABIC LETTER TEH	ARABIC	t	4.34979	2.58004	93.9143	8.56556	0	0.275362
0000062B	ث	ARABIC LETTER THEH	ARABIC	th	4.32093	2.58646	94.65	9.86745	0	0.318841
0000062C	ج	ARABIC LETTER JEEM	ARABIC	j	4.30696	2.69308	98.8564	6.6682	0	0.0724638
0000062D	ح	ARABIC LETTER HAH	ARABIC	h	4.23156	2.31721	98.8564	5.38972	0	0.130435
00000634	ش	ARABIC LETTER SHEEN	ARABIC	sh	4.42467	3.53958	122.383	13.5411	1	0.376812
00000635	ص	ARABIC LETTER SAD	ARABIC	s	4.36325	3.3606	119.506	7.08847	1	0.217391
00000638	ظ	ARABIC LETTER ZAH	ARABIC	dh	4.294	3.13978	101.748	7.63601	1	0.246377
0000063A	غ	ARABIC LETTER GHAIN	ARABIC	gh	4.46347	3.31161	118.396	8.96251	0	0.0869565
0000063B	ػ	ARABIC LETTER KEHEH WITH TWO DOTS ABOVE	ARABIC	g	4.27893	3.10852	89.3522	7.96287	2	0.15942
0000063C	ؼ	ARABIC LETTER KEHEH WITH THREE DOTS BELOW	ARABIC	g	4.32024	3.44957	103.995	11.1155	1	0.217391
0000063D	ؽ	ARABIC LETTER FARSI YEH WITH INVERTED V	ARABIC	y	4.51222	3.27857	99.1303	7.19559	0	0.173913
00000642	ق	ARABIC LETTER QAF	ARABIC	q	4.51343	3.19946	90.9482	7.80226	0	0.101449
00000645	م	ARABIC LETTER MEEM	ARABIC	m	4.23732	3.29549	113.849	7.68715	1	0.608696
00000646	ن	ARABIC LETTER NOON	ARABIC	n	4.44813	2.5484	94.4552	6.91747	0	0.202899
00000647	ه	ARABIC LETTER HEH	ARABIC	h	4.46254	2.31445	78.2089	5.41836	0	0.0869565
00000648	و	ARABIC LETTER WAW	ARABIC	w	4.53141	2.64916	82.4617	4.96941	0	0.0869565
00000E01	ก	THAI CHARACTER KO KAI	THAI	k	3.83108	2.55402	97.6386	8.75604	1	0.130435
00000E0A	ช	THAI CHARACTER CHO CHANG	THAI	ch	4.25136	2.82311	96.8301	6.81684	0	0.0869565
00000E0B	ซ	THAI CHARACTER SO SO	THAI	s	4.20133	3.0675	105.626	8.21584	1	0.0289855
00000E0C	ฌ	THAI CHARACTER CHO CHOE	THAI	ch	3.97693	3.02911	104.524	9.41544	0	0.15942
00000E0D	ญ	THAI CHARACTER YO YING	THAI	y	4.11621	3.12173	102.533	7.99654	1	0.202899
00000E0E	ฎ	THAI CHARACTER DO CHADA	THAI	d	4.00761	3.16421	105.904	9.74806	1	0.188406
00000E0F	ฏ	THAI CHARACTER TO PATAK	THAI	t	4.07102	3.31987	116.837	11.5357	1	0.347826
00000E14	ด	THAI CHARACTER DO DEK	THAI	d	4.00964	1.77664	70.8275	5.18138	0	0.0289855
00000E15	ต	THAI CHARACTER TO TAO	THAI	t	3.93576	2.57818	90.9508	7.07979	1	0.0434783
00000E16	ถ	THAI CHARACTER THO THUNG	THAI	th	4.04046	2.78524	97.2185	8.05516	0	0.130435
00000E17	ท	THAI CHARACTER THO THAHAN	THAI	th	3.22676	1.76078	93.3316	10.6906	1	0.115942
00000E18	ธ	THAI CHARACTER THO THONG	THAI	th	4.07565	2.62923	84.2747	5.68518	0	0.173913
00000E1A	บ	THAI CHARACTER BO BAIMAI	THAI	b	3.40675	1.59915	72.7089	7.02578	1	0.057971
00000E1B	ป	THAI CHARACTER PO PLA	THAI	p	3.42701	2.0723	78.5255	8.14232	1	0.101449
00000E1C	ผ	THAI CHARACTER PHO PHUNG	THAI	ph	3.19972	2.51063	103.311	10.5821	1	0.898551
00000E28	ศ	THAI CHARACTER SO SALA	THAI	s	3.6913	2.59839	105.637	10.6948	1	0.15942
00000E52	๒	THAI DIGIT TWO	THAI	2	4.09441	3.07991	98.0247	7.13635	0	0.144928
00000E55	๕	THAI DIGIT FIVE	THAI	5	4.3288	3.17074	108.005	7.71196	1	0.130435
00000E56	๖	THAI DIGIT SIX	THAI	6	4.35779	2.40545	112.216	6.60824	1	0.115942
00000E57	๗	THAI DIGIT SEVEN	THAI	7	3.71869	2.84872	96.8488	8.37712	0	0.15942
000010A0	Ⴀ	GEORGIAN CAPITAL LETTER AN	GEORGIAN	A	4.16057	1.89005	100.151	7.68452	1	0.115942
000010A1	Ⴁ	GEORGIAN CAPITAL LETTER BAN	GEORGIAN	B	3.73722	2.32351	105.698	10.5125	1	0.275362
000010A2	Ⴂ	GEORGIAN CAPITAL LETTER GAN	GEORGIAN	G	2.31477	1.20866	107.964	38.3519	1	0.927536
000010A3	Ⴃ	GEORGIAN CAPITAL LETTER DON	GEORGIAN	D	4.25805	2.0248	102.541	6.20912	1	0.057971
000010A4	Ⴄ	GEORGIAN CAPITAL LETTER EN	GEORGIAN	E	2.47022	1.60685	104.793	38.4495	1	0.956522
000010A5	Ⴅ	GEORGIAN CAPITAL LETTER VIN	GEORGIAN	V	2.13633	0.976479	113.088	38.3389	1	0.942029
000010A6	Ⴆ	GEORGIAN CAPITAL LETTER ZEN	GEORGIAN	Z	4.23335	2.00842	96.2254	5.95624	1	0.0724638
000010A7	Ⴇ	GEORGIAN CAPITAL LETTER TAN	GEORGIAN	T	3.68135	1.73043	107.621	10.5742	1	0.478261
000010A8	Ⴈ	GEORGIAN CAPITAL LETTER IN	GEORGIAN	I	2.6543	1.95689	104.178	40.1797	1	0.971014
000010A9	Ⴉ	GEORGIAN CAPITAL LETTER KAN	GEORGIAN	K'	4.10592	1.7406	108.17	7.13374	0	0.0434783
000010AA	Ⴊ	GEORGIAN CAPITAL LETTER LAS	GEORGIAN	L	4.04157	2.14157	103.275	7.75916	1	0.217391
000010AB	Ⴋ	GEORGIAN CAPITAL LETTER MAN	GEORGIAN	M	3.7366	1.8148	106.135	10.1687	1	0.289855
000010AC	Ⴌ	GEORGIAN CAPITAL LETTER NAR	GEORGIAN	N	3.32385	2.36067	100.677	13.6866	1	0.463768
000010AD	Ⴍ	GEORGIAN CAPITAL LETTER ON	GEORGIAN	O	4.5178	1.9862	96.7066	3.97175	1	0.0289855
000010AE	Ⴎ	GEORGIAN CAPITAL LETTER PAR	GEORGIAN	P'	3.45454	1.41211	86.0447	9.21024	1	0.0869565
000010AF	Ⴏ	GEORGIAN CAPITAL LETTER ZHAR	GEORGIAN	Zh	3.66678	2.29199	107.46	11.9824	1	0.275362
000010B0	Ⴐ	GEORGIAN CAPITAL LETTER RAE	GEORGIAN	R	4.22801	2.40364	102.971	7.31735	1	0.130435
000010B1	Ⴑ	GEORGIAN CAPITAL LETTER SAN	GEORGIAN	S	3.96006	2.06979	87.6626	6.40388	0	0.0434783
000010B2	Ⴒ	GEORGIAN CAPITAL LETTER TAR	GEORGIAN	T'	3.41996	1.83453	95.7732	11.5238	1	0.507246
000010B3	Ⴓ	GEORGIAN CAPITAL LETTER UN	GEORGIAN	U	4.51319	2.11748	91.6794	4.18414	0	0.0144928
000010B4	Ⴔ	GEORGIAN CAPITAL LETTER PHAR	GEORGIAN	P	4.18547	2.17033	88.6497	6.51779	1	0.0289855
000010B5	Ⴕ	GEORGIAN CAPITAL LETTER KHAR	GEORGIAN	K	2.65854	1.99509	118.222	39.1337	1	0.927536
000010B6	Ⴖ	GEORGIAN CAPITAL LETTER GHAN	GEORGIAN	Gh	3.38248	1.44262	72.1736	7.06373	1	0.0434783
000010B7	Ⴗ	GEORGIAN CAPITAL LETTER QAR	GEORGIAN	Q'	3.77498	2.30895	102.064	8.90846	1	0.101449
000010B8	Ⴘ	GEORGIAN CAPITAL LETTER SHIN	GEORGIAN	Sh	4.12865	2.45819	96.0676	7.1196	1	0.0869565
000010B9	Ⴙ	GEORGIAN CAPITAL LETTER CHIN	GEORGIAN	Ch	2.15628	1.15876	108.089	40.7349	1	0.971014
000010BA	Ⴚ	GEORGIAN CAPITAL LETTER CAN	GEORGIAN	Ts	4.33205	1.74948	101.782	7.12496	0	0.057971
000010BB	Ⴛ	GEORGIAN CAPITAL LETTER JIL	GEORGIAN	Dz	3.65594	1.77655	104.254	10.5068	1	0.333333
000010BC	Ⴜ	GEORGIAN CAPITAL LETTER CIL	GEORGIAN	Ts'	3.4304	2.11358	112.626	15.3612	1	0.405797
000010BD	Ⴝ	GEORGIAN CAPITAL LETTER CHAR	GEORGIAN	Ch'	4.45736	2.11363	76.5846	4.9783	0	0.130435
000010BE	Ⴞ	GEORGIAN CAPITAL LETTER XAN	GEORGIAN	Kh	2.13646	0.885958	107.539	38.4532	1	1
000010BF	Ⴟ	GEORGIAN CAPITAL LETTER JHAN	GEORGIAN	J	2.86144	1.87809	115.402	9.07173	3	0.956522
000010C0	Ⴠ	GEORGIAN CAPITAL LETTER HAE	GEORGIAN	H	3.70452	1.77852	103.259	10.8276	1	0.42029
000010C1	Ⴡ	GEORGIAN CAPITAL LETTER HE	GEORGIAN	E	3.45175	2.61931	110.753	15.3954	1	0.318841
000010C2	Ⴢ	GEORGIAN CAPITAL LETTER HIE	GEORGIAN	Y	4.30353	1.95649	98.9821	6.75316	0	0.0869565
000010C3	Ⴣ	GEORGIAN CAPITAL LETTER WE	GEORGIAN	W	3.79226	2.48271	105.204	9.90992	0	0.130435
000010C4	Ⴤ	GEORGIAN CAPITAL LETTER HAR	GEORGIAN	X	3.768	2.2419	103.407	11.1747	1	0.144928
000010C5	Ⴥ	GEORGIAN CAPITAL LETTER HOE	GEORGIAN	O	4.03271	2.54532	103.023	8.35129	1	0.144928
000010C7	Ⴧ	GEORGIAN CAPITAL LETTER YN	GEORGIAN	E	4.45694	2.12456	77.602	5.0008	0	0.0724638
000010CD	Ⴭ	GEORGIAN CAPITAL LETTER AEN	GEORGIAN	Ae	2.61325	1.6511	107.952	11.288	2	0.942029
000010D0	ა	GEORGIAN LETTER AN	GEORGIAN	a	4.33125	1.83408	81.3768	5.2228	0	0.0289855
000010D1	ბ	GEORGIAN LETTER BAN	GEORGIAN	b	4.5039	2.31282	92.9309	4.76786	0	0.057971
000010D2	გ	GEORGIAN LETTER GAN	GEORGIAN	g	4.53248	2.45981	80.5904	4.35219	0	0.057971
000010D3	დ	GEORGIAN LETTER DON	GEORGIAN	d	4.4973	2.88366	95.2148	4.77344	1	0.057971
000010D4	ე	GEORGIAN LETTER EN	GEORGIAN	e	4.25171	2.13359	77.6	5.2414	0	0.0434783
000010D6	ზ	GEORGIAN LETTER ZEN	GEORGIAN	z	4.51301	2.37239	75.8772	4.15347	0	0.0289855
000010E4	ფ	GEORGIAN LETTER PHAR	GEORGIAN	p	4.54489	2.77678	86.2804	5.07078	1	0.057971
000010E6	ღ	GEORGIAN LETTER GHAN	GEORGIAN	gh	4.41736	2.83061	110.561	7.01279	1	0.101449
000010E8	შ	GEORGIAN LETTER SHIN	GEORGIAN	sh	4.38362	2.89894	103.456	6.04987	1	0.0724638
000010E9	ჩ	GEORGIAN LETTER CHIN	GEORGIAN	ch	4.04594	2.91073	94.3223	7.15586	1	0.057971
000010EC	წ	GEORGIAN LETTER CIL	GEORGIAN	ts'	4.3829	2.89918	103.907	6.04721	1	0.057971
000010ED	ჭ	GEORGIAN LETTER CHAR	GEORGIAN	ch'	4.26032	3.17183	116.879	10.6042	1	0.101449
000010EE	ხ	GEORGIAN LETTER XAN	GEORGIAN	kh	4.18461	2.28354	86.959	4.98429	0	0.057971
000010EF	ჯ	GEORGIAN LETTER JHAN	GEORGIAN	j	4.17843	2.67476	114.918	9.68159	1	0.115942
000010F0	ჰ	GEORGIAN LETTER HAE	GEORGIAN	h	4.39657	3.28686	106.053	9.2856	0	0.057971
000010F1	ჱ	GEORGIAN LETTER HE	GEORGIAN	e	4.40876	3.2115	98.8352	7.53456	1	0.0724638
000010F2	ჲ	GEORGIAN LETTER HIE	GEORGIAN	y	4.51559	2.2524	101.528	5.94958	1	0.0724638
000010F3	ჳ	GEORGIAN LETTER WE	GEORGIAN	w	4.18766	2.50112	108.83	8.33109	1	0.434783
000010F4	ჴ	GEORGIAN LETTER HAR	GEORGIAN	x	4.50776	3.08945	106.193	7.46238	0	0.0724638
000010F5	ჵ	GEORGIAN LETTER HOE	GEORGIAN	o	4.09695	2.63986	112.199	9.18392	1	0.130435
000010F6	ჶ	GEORGIAN LETTER FI	GEORGIAN	f	4.3474	3.0892	115.175	6.97779	1	0.0869565
000010F7	ჷ	GEORGIAN LETTER YN	GEORGIAN	e	4.4478	2.28777	79.9853	4.9065	0	0.057971
000010F8	ჸ	GEORGIAN LETTER ELIFI	GEORGIAN	`	4.08746	2.55583	96.0824	7.21153	1	0.0869565
000010F9	ჹ	GEORGIAN LETTER TURNED GAN	GEORGIAN	g	4.53198	2.46611	81.111	4.37225	0	0.0434783
000010FA	ჺ	GEORGIAN LETTER AIN	GEORGIAN	`	4.27396	2.50605	109.457	7.33404	1	0.0869565
00001203	ሃ	ETHIOPIC SYLLABLE HAA	ETHIOPIC	ha	3.58015	2.88366	110.795	8.04524	2	0.768116
00001208	ለ	ETHIOPIC SYLLABLE LA	ETHIOPIC	le	3.46638	2.58512	108.38	6.86634	3	0.724638
0000120A	ሊ	ETHIOPIC SYLLABLE LI	ETHIOPIC	li	3.6374	2.78647	112.594	8.99126	3	0.84058
0000120F	ሏ	ETHIOPIC SYLLABLE LWA	ETHIOPIC	lwa	3.47123	2.83425	115.859	10.9916	2	0.884058
00001213	ሓ	ETHIOPIC SYLLABLE HHAA	ETHIOPIC	ha	3.70612	2.62695	114.573	15.0984	1	0.304348
00001223	ሣ	ETHIOPIC SYLLABLE SZAA	ETHIOPIC	sa	3.73365	2.50462	107.693	8.70811	2	0.15942
0000122D	ር	ETHIOPIC SYLLABLE RE	ETHIOPIC	r	4.31069	2.84766	102.478	7.49437	0	0.101449
0000122E	ሮ	ETHIOPIC SYLLABLE RO	ETHIOPIC	ro	4.40467	2.8914	94.2998	5.82745	0	0.0434783
0000123E	ሾ	ETHIOPIC SYLLABLE SHO	ETHIOPIC	sho	3.87984	3.05292	115.899	17.3463	1	0.333333
0000125B	ቛ	ETHIOPIC SYLLABLE QHWAA	ETHIOPIC	k'wa	3.91473	3.26582	120.563	17.7561	1	0.652174
00001271	ቱ	ETHIOPIC SYLLABLE TU	ETHIOPIC	tu	3.47767	2.76823	121.121	24.0291	1	0.869565
000012A1	ኡ	ETHIOPIC SYLLABLE GLOTTAL U	ETHIOPIC	'u	3.94269	3.10844	122.766	11.5489	2	0.695652
000012AB	ካ	ETHIOPIC SYLLABLE KAA	ETHIOPIC	ka	3.75899	2.76592	108.944	11.0152	1	0.101449
000012BD	ኽ	ETHIOPIC SYLLABLE KXE	ETHIOPIC	h	3.92878	3.34351	121.27	16.378	1	0.333333
000012C8	ወ	ETHIOPIC SYLLABLE WA	ETHIOPIC	we	3.98866	2.55524	37.2087	4.32649	1	0.057971
000012CB	ዋ	ETHIOPIC SYLLABLE WAA	ETHIOPIC	wa	3.98032	2.54639	90.0654	7.98689	1	0.144928
000012CD	ው	ETHIOPIC SYLLABLE WE	ETHIOPIC	w	4.05476	2.94179	99.3307	6.93673	1	0.0869565
000012D1	ዑ	ETHIOPIC SYLLABLE PHARYNGEAL U	ETHIOPIC	`u	4.17648	2.09515	93.295	5.21454	1	0.0724638
000012D5	ዕ	ETHIOPIC SYLLABLE PHARYNGEAL E	ETHIOPIC	`	4.20065	2.08508	91.9709	4.95502	0	0.0144928
000012D6	ዖ	ETHIOPIC SYLLABLE PHARYNGEAL O	ETHIOPIC	`o	4.41079	2.71813	91.4534	4.84857	1	0.130435
000012D9	ዙ	ETHIOPIC SYLLABLE ZU	ETHIOPIC	zu	2.58292	1.92207	116.315	30.652	1	0.913043
000012E5	ዥ	ETHIOPIC SYLLABLE ZHE	ETHIOPIC	zh	3.45569	2.86833	119.209	22.9562	1	0.84058
000012ED	ይ	ETHIOPIC SYLLABLE YE	ETHIOPIC	y	4.29549	2.87841	102.565	6.75926	1	0.057971
000012F4	ዴ	ETHIOPIC SYLLABLE DEE	ETHIOPIC	de	4.34439	3.01808	99.5634	6.61005	1	0.173913
00001323	ጣ	ETHIOPIC SYLLABLE THAA	ETHIOPIC	t'a	3.48973	2.29711	102.785	11.0157	1	0.173913
0000133C	ጼ	ETHIOPIC SYLLABLE TSEE	ETHIOPIC	ts'e	4.52866	2.68676	106.009	5.70304	0	0.0724638
00001345	ፅ	ETHIOPIC SYLLABLE TZE	ETHIOPIC	ts'	4.20454	2.52905	91.9504	7.55417	1	0.0724638
00001354	ፔ	ETHIOPIC SYLLABLE PEE	ETHIOPIC	pe	3.54218	2.49303	107.573	15.6728	1	0.768116
00001356	ፖ	ETHIOPIC SYLLABLE PO	ETHIOPIC	po	3.85397	2.79451	110.12	9.86547	1	0.608696
00001357	ፗ	ETHIOPIC SYLLABLE PWA	ETHIOPIC	pwa	3.31261	2.33083	114.755	21.9281	1	0.971014
000013B1	Ꮁ	CHEROKEE LETTER HU	CHEROKEE	Hu	2.49792	1.65768	114.572	31.6262	1	0.956522
000013B4	Ꮄ	CHEROKEE LETTER LE	CHEROKEE	Le	4.42464	2.48596	75.0875	3.87658	0	0.0434783
000013B5	Ꮅ	CHEROKEE LETTER LI	CHEROKEE	Li	4.09113	2.44256	100.157	7.94989	1	0.130435
000013B8	Ꮈ	CHEROKEE LETTER LV	CHEROKEE	Lv	3.93334	2.92951	115.523	12.0699	1	0.202899
000013BD	Ꮍ	CHEROKEE LETTER MU	CHEROKEE	Mu	3.58105	2.65798	117.769	9.54974	3	0.855072
000013BF	Ꮏ	CHEROKEE LETTER HNA	CHEROKEE	Hna	3.25112	2.46307	119.565	23.4396	1	0.565217
000013C6	Ꮖ	CHEROKEE LETTER QUA	CHEROKEE	Qua	2.19557	1.10989	115.137	31.9189	1	0.971014
000013D6	Ꮦ	CHEROKEE LETTER TE	CHEROKEE	Te	3.79696	2.12218	105.328	8.8835	1	0.333333
000013D7	Ꮧ	CHEROKEE LETTER DI	CHEROKEE	Di	3.70158	2.71818	112.789	13.0106	1	0.507246
000013D8	Ꮨ	CHEROKEE LETTER TI	CHEROKEE	Ti	3.52413	2.51018	108.843	13.4452	1	0.637681
000013DC	Ꮬ	CHEROKEE LETTER DLA	CHEROKEE	Dla	4.46227	2.84423	96.5512	4.88226	1	0.0724638
000013E0	Ꮰ	CHEROKEE LETTER TLO	CHEROKEE	Tlo	3.91488	2.43107	106.095	9.20969	1	0.0869565
000013E3	Ꮳ	CHEROKEE LETTER TSA	CHEROKEE	Tsa	4.47578	2.38967	95.0018	5.8594	1	0.0869565
000013E4	Ꮴ	CHEROKEE LETTER TSE	CHEROKEE	Tse	2.70759	2.28206	108.645	12.4959	2	0.942029
000013E7	Ꮷ	CHEROKEE LETTER TSU	CHEROKEE	Tsu	4.13128	2.27322	106.868	7.33602	1	0.057971
000013E9	Ꮹ	CHEROKEE LETTER WA	CHEROKEE	Wa	4.43541	2.81885	107.115	7.14305	1	0.101449
000013EB	Ꮻ	CHEROKEE LETTER WI	CHEROKEE	Wi	4.30901	2.28847	21.3932	5.31875	1	0.130435
000013ED	Ꮽ	CHEROKEE LETTER WU	CHEROKEE	Wu	4.44455	2.51442	74.3327	4.00285	0	0.0724638
000013EE	Ꮾ	CHEROKEE LETTER WV	CHEROKEE	Wv	4.54209	2.58886	79.3148	3.84648	0	0.0724638
000013F0	Ᏸ	CHEROKEE LETTER YE	CHEROKEE	Ye	4.21005	3.25968	115.672	8.44928	0	0.115942
00001416	ᐖ	CANADIAN SYLLABICS NASKAPI WOO	CANADIAN	wo	3.32862	2.30472	114.305	8.51864	2	0.971014
0000149E	ᒞ	CANADIAN SYLLABICS CWAA	CANADIAN	cwaa	3.98186	2.44179	84.8705	6.20361	0	0.0869565
000014CE	ᓎ	CANADIAN SYLLABICS WEST-CREE NWAA	CANADIAN	nwaa	4.33171	2.2176	86.4044	4.99405	1	0.0434783
000014D4	ᓔ	CANADIAN SYLLABICS LAAI	CANADIAN	liy	4.04855	2.42394	86.735	6.48968	1	0.144928
000014ED	ᓭ	CANADIAN SYLLABICS SE	CANADIAN	se	3.81405	2.67705	107.449	10.5213	0	0.391304
000014EE	ᓮ	CANADIAN SYLLABICS SAAI	CANADIAN	siy	3.78622	2.58762	107.866	10.4964	1	0.318841
0000151E	ᔞ	CANADIAN SYLLABICS WEST-CREE SHWO	CANADIAN	shwo	4.26601	3.00285	108.09	7.80258	0	0.15942
0000152A	ᔪ	CANADIAN SYLLABICS YO	CANADIAN	yo	3.27651	2.85249	123.454	13.5055	2	0.985507
0000152D	ᔭ	CANADIAN SYLLABICS YA	CANADIAN	ya	3.31602	2.9197	123.6	13.5963	2	0.956522
00001552	ᕒ	CANADIAN SYLLABICS MEDIAL R	CANADIAN	r	2.49781	1.60972	106.693	7.46686	1	0.942029
00001557	ᕗ	CANADIAN SYLLABICS FO	CANADIAN	fo	3.76964	2.48059	103.936	4.74221	2	0.797101
00001576	ᕶ	CANADIAN SYLLABICS NUNAVIK HII	CANADIAN	hii	4.26097	2.37225	110.685	5.33148	1	0.15942
000015A0	ᖠ	CANADIAN SYLLABICS LHI	CANADIAN	hli	3.90885	2.30814	104.948	7.49568	2	0.202899
000015AA	ᖪ	CANADIAN SYLLABICS TH-CREE THO	CANADIAN	tho	3.06909	2.50875	126.816	21.2487	2	0.942029
000015CD	ᗍ	CANADIAN SYLLABICS CARRIER REE	CANADIAN	ghe	2.88084	2.22052	104.272	10.8413	2	0.971014
000015CF	ᗏ	CANADIAN SYLLABICS CARRIER RA	CANADIAN	gha	2.73198	1.72009	104.151	8.16013	2	0.942029
000015D0	ᗐ	CANADIAN SYLLABICS CARRIER WU	CANADIAN	woo	2.85604	1.94936	104.983	5.3094	3	0.971014
000015D3	ᗓ	CANADIAN SYLLABICS CARRIER WEE	CANADIAN	we	3.06516	2.50348	117.329	10.4249	3	0.985507
00001611	ᘑ	CANADIAN SYLLABICS CARRIER YEE	CANADIAN	ye	4.21922	2.37132	85.809	5.61435	1	0.101449
00001615	ᘕ	CANADIAN SYLLABICS SAYISI JU	CANADIAN	jo	4.20376	2.33685	81.8725	5.03506	1	0.101449
00002D33	ⴳ	TIFINAGH LETTER YAG	TIFINAGH	g	2.93094	2.1493	114.203	8.3821	3	0.956522
00002D34	ⴴ	TIFINAGH LETTER YAGHH	TIFINAGH	g	2.94878	2.20101	115.732	8.29827	3	0.913043
00002D36	ⴶ	TIFINAGH LETTER YAJ	TIFINAGH	dj	3.39434	2.59226	102.373	10.8489	1	0.869565
00002D37	ⴷ	TIFINAGH LETTER YAD	TIFINAGH	d	2.76386	2.18615	96.6768	5.60398	3	0.985507
00002D3A	ⴺ	TIFINAGH LETTER YADDH	TIFINAGH	d	2.20855	1.0571	110.002	41.3348	1	0.985507
00002D3C	ⴼ	TIFINAGH LETTER YAF	TIFINAGH	f	2.14544	0.972475	116.062	40.4221	1	0.985507
00002D43	ⵃ	TIFINAGH LETTER YAHH	TIFINAGH	h	2.89901	2.53449	117.391	6.37379	1	0.956522
00002D47	ⵇ	TIFINAGH LETTER YAQ	TIFINAGH	q	2.80024	2.55635	98.0043	11.9159	2	0.971014
00002D4B	ⵋ	TIFINAGH LETTER AHAGGAR YAZH	TIFINAGH	j	4.53355	1.94158	111.555	7.60234	1	0.0434783
00002D4D	ⵍ	TIFINAGH LETTER YAL	TIFINAGH	l	2.33363	1.59861	101.799	18.1319	2	0.942029
00002D4E	ⵎ	TIFINAGH LETTER YAM	TIFINAGH	m	2.45641	1.37118	104.023	39.74	1	0.942029
00002D52	ⵒ	TIFINAGH LETTER YAP	TIFINAGH	p	4.2547	2.61067	97.7615	5.86491	1	0.144928
00002D5A	ⵚ	TIFINAGH LETTER YASS	TIFINAGH	s	4.43366	2.20591	111.659	5.08694	1	0.057971
00002D5B	ⵛ	TIFINAGH LETTER YASH	TIFINAGH	c	4.56644	2.7103	58.2263	4.39097	0	0.057971
00002D5C	ⵜ	TIFINAGH LETTER YAT	TIFINAGH	t	2.71067	2.15495	118.143	40.0602	1	0.985507
00002D5D	ⵝ	TIFINAGH LETTER YATH	TIFINAGH	t	2.69541	1.88878	122.203	7.58116	3	0.927536
00002D5E	ⵞ	TIFINAGH LETTER YACH	TIFINAGH	tc	4.42784	3.25427	111.195	8.70571	1	0.188406
00002D5F	ⵟ	TIFINAGH LETTER YATT	TIFINAGH	t	2.19699	1.20243	117.554	38.12	1	0.956522
00002D63	ⵣ	TIFINAGH LETTER YAZ	TIFINAGH	z	4.42241	2.43804	117.99	12.2216	1	0.434783
00002D65	ⵥ	TIFINAGH LETTER YAZZ	TIFINAGH	z	4.22945	2.84772	120.759	16.2516	1	0.681159
0000A000	ꀀ	YI SYLLABLE IT	YI	it	3.13399	2.00611	114.467	21.3744	1	0.246377
0000A00E	ꀎ	YI SYLLABLE UOP	YI	uop	4.11473	3.01342	62.6315	4.82967	1	0.0869565
0000A01D	ꀝ	YI SYLLABLE BIEP	YI	biep	4.06324	2.91784	123.375	5.36888	0	0.0724638
0000A041	ꁁ	YI SYLLABLE PA	YI	pa	2.85549	2.15788	108.477	18.5937	1	0.362319
0000A0A3	ꂣ	YI SYLLABLE HMUT	YI	hmut	3.1585	2.38694	108.666	12.0275	3	0.898551
0000A0A5	ꂥ	YI SYLLABLE HMU	YI	hmu	2.48658	1.88706	110.505	28.1941	1	0.927536
0000A0AA	ꂪ	YI SYLLABLE HMY	YI	hmy	2.96528	2.69925	122.519	22.8373	1	0.869565
0000A0B0	ꂰ	YI SYLLABLE MI	YI	mi	2.96468	2.19814	137.906	16.3716	2	0.971014
0000A0B4	ꂴ	YI SYLLABLE MIEP	YI	miep	2.4221	2.03637	130.452	24.4192	1	0.942029
0000A0B5	ꂵ	YI SYLLABLE MAT	YI	mat	2.31572	2.11312	123.655	27.7976	2	0.971014
0000A0B7	ꂷ	YI SYLLABLE MA	YI	ma	4.11888	2.2645	114.6	9.13436	1	0.0289855
0000A0C0	ꃀ	YI SYLLABLE MOP	YI	mop	4.00409	2.79148	109.404	7.86005	0	0.202899
0000A0C5	ꃅ	YI SYLLABLE MU	YI	mu	2.34237	1.63419	118.454	29.4469	2	0.942029
0000A0C6	ꃆ	YI SYLLABLE MUP	YI	mup	4.48206	3.46836	121.868	9.8829	0	0.101449
0000A0C8	ꃈ	YI SYLLABLE MUR	YI	mur	2.65938	2.07371	126.426	29.2872	2	0.927536
0000A0C9	ꃉ	YI SYLLABLE MYT	YI	myt	3.75673	3.28261	128.185	16.2585	1	0.652174
0000A0D0	ꃐ	YI SYLLABLE FIP	YI	fip	2.67102	2.49221	130.212	25.7172	2	0.956522
0000A0D1	ꃑ	YI SYLLABLE FAT	YI	fat	3.46849	3.05832	129.858	13.6032	1	0.869565
0000A0E0	ꃠ	YI SYLLABLE FY	YI	fy	3.91129	3.05987	142.904	19.0719	2	0.811594
0000A0E1	ꃡ	YI SYLLABLE FYP	YI	fyp	4.18831	2.7903	126.103	13.3261	2	0.695652
0000A1B6	ꆶ	YI SYLLABLE HLYR	YI	hlyr	2.52024	2.34685	135.866	24.8373	0	0.942029
0000A1B7	ꆷ	YI SYLLABLE LIT	YI	lit	2.33156	2.30697	134.672	29.9479	1	0.956522
0000A1B9	ꆹ	YI SYLLABLE LI	YI	li	2.8612	2.56957	114.595	22.2382	1	0.956522
0000A1C3	ꇃ	YI SYLLABLE LUOT	YI	luot	4.00403	2.80279	107.261	15.3413	1	0.144928
0000A1CC	ꇌ	YI SYLLABLE LE	YI	le	3.21682	2.63559	121.271	19.0833	1	0.942029
0000A1D1	ꇑ	YI SYLLABLE LUP	YI	lup	3.50362	3.07345	125.666	10.1359	3	0.956522
0000A1E6	ꇦ	YI SYLLABLE GUOT	YI	guot	3.45682	2.95542	132.622	11.0964	2	0.956522
0000A1EE	ꇮ	YI SYLLABLE GET	YI	get	2.67315	2.40761	131.299	25.3729	1	0.956522
0000A1F1	ꇱ	YI SYLLABLE GEP	YI	gep	2.57746	2.2447	131.196	24.0386	0	1
0000A260	ꉠ	YI SYLLABLE NGAT	YI	ngat	3.07297	2.5228	111.279	14.0656	1	0.173913
0000A2A7	ꊧ	YI SYLLABLE ZUR	YI	zur	3.42873	3.03851	122.269	13.233	2	0.985507
0000A2B2	ꊲ	YI SYLLABLE CIET	YI	ciet	2.33662	2.19019	133.104	22.8466	1	0.956522
0000A2D0	ꋐ	YI SYLLABLE ZZIT	YI	zzit	2.32371	2.24464	125.762	28.556	2	0.985507
0000A2D2	ꋒ	YI SYLLABLE ZZI	YI	zzi	3.86927	3.01192	115.881	12.0516	1	0.521739
0000A2EA	ꋪ	YI SYLLABLE ZZYP	YI	zzyp	3.39026	2.76885	117.188	14.6351	1	0.710145
0000A2EC	ꋬ	YI SYLLABLE ZZYR	YI	zzyr	3.04334	2.43997	108.182	14.2261	1	0.202899
0000A3CF	ꏏ	YI SYLLABLE RO	YI	ro	4.10075	3.23447	56.5368	5.84878	0	0.057971
0000A3D7	ꏗ	YI SYLLABLE RUP	YI	rup	3.52036	2.7416	139.694	16.8151	3	0.927536
0000A40B	ꐋ	YI SYLLABLE QOP	YI	qop	4.29198	2.97416	143.794	7.44354	0	0.057971
0000A41E	ꐞ	YI SYLLABLE JJIE	YI	jjie	3.96354	3.28391	117.137	13.1465	1	0.246377
0000A501	ꔁ	VAI SYLLABLE EEN	VAI	e	3.23597	2.68871	121.786	20.0373	1	0.942029
0000A503	ꔃ	VAI SYLLABLE WEE	VAI	we	2.99866	2.53037	118.627	27.9411	1	0.797101
0000A507	ꔇ	VAI SYLLABLE BEE	VAI	be	3.7983	2.52721	114.745	12.8906	1	0.507246
0000A509	ꔉ	VAI SYLLABLE KPEE	VAI	kpe	3.15839	2.35948	107.426	19.5869	1	0.942029
0000A50A	ꔊ	VAI SYLLABLE MGBEE	VAI	mgbe	2.88558	2.036	118.433	27.2877	1	0.942029
0000A50E	ꔎ	VAI SYLLABLE TEE	VAI	te	3.52188	2.74222	118.599	19.0515	1	0.57971
0000A515	ꔕ	VAI SYLLABLE NDEE	VAI	nde	3.50894	2.1758	109.016	13.1425	1	0.492754
0000A521	ꔡ	VAI SYLLABLE MEE	VAI	me	3.85714	3.04216	106.857	11.6669	1	0.623188
0000A522	ꔢ	VAI SYLLABLE NEE	VAI	ne	4.41392	3.27949	134.666	6.77068	1	0.173913
0000A52A	ꔪ	VAI SYLLABLE PI	VAI	pi	2.32972	2.09955	125.118	7.46268	2	0.956522
0000A567	ꕧ	VAI SYLLABLE JA	VAI	ja	3.23338	2.86795	103.861	9.02436	3	0.985507
0000A591	ꖑ	VAI SYLLABLE GOO	VAI	go	2.23625	1.24258	116.848	39.3994	1	0.956522
0000A5A0	ꖠ	VAI SYLLABLE MGBU	VAI	mgbu	4.05295	3.44973	114.461	10.9745	1	0.347826
0000A5A1	ꖡ	VAI SYLLABLE GBU	VAI	gbu	4.09388	3.39577	113.343	10.8727	1	0.449275
0000A5A2	ꖢ	VAI SYLLABLE FU	VAI	fu	4.34113	2.8777	108.783	8.66998	1	0.217391
0000A5A5	ꖥ	VAI SYLLABLE THU	VAI	thu	3.96854	2.86751	118.619	12.9182	1	0.652174
0000A5A6	ꖦ	VAI SYLLABLE DHU	VAI	du	2.39206	1.77188	102.033	15.1374	2	0.985507
0000A5AA	ꖪ	VAI SYLLABLE DU	VAI	du	3.67903	2.65928	103.385	9.79425	1	0.449275
0000A5AB	ꖫ	VAI SYLLABLE NDU	VAI	ndu	3.11915	2.24	112.083	19.6476	1	0.57971
0000A5BE	ꖾ	VAI SYLLABLE HON	VAI	ho	2.14472	1.00668	115.164	40.3825	1	0.985507
0000A5C3	ꗃ	VAI SYLLABLE BO	VAI	bo	3.43963	2.57097	142.274	6.04555	2	0.84058
0000A5C7	ꗇ	VAI SYLLABLE GBO	VAI	gbo	3.4959	2.57809	149.621	13.5027	3	0.971014
0000A5C8	ꗈ	VAI SYLLABLE GBON	VAI	gbo	3.54366	3.07166	152.735	16.5851	4	0.985507
0000A5CD	ꗍ	VAI SYLLABLE DHO	VAI	do	2.75919	2.0859	106.407	23.3186	1	0.927536
0000A5D8	ꗘ	VAI SYLLABLE JO	VAI	jo	3.06343	2.29016	110.496	21.1498	1	0.710145
0000A5DA	ꗚ	VAI SYLLABLE YO	VAI	yo	4.57067	2.23718	73.5553	4.53072	0	0.0144928
0000A5DC	ꗜ	VAI SYLLABLE NGGO	VAI	nggo	3.94567	3.33729	125.504	13.7636	1	0.347826
0000A5DD	ꗝ	VAI SYLLABLE GO	VAI	go	4.57822	2.12796	25.9817	4.00723	1	0.0434783
0000A5E1	ꗡ	VAI SYLLABLE E	VAI	e	4.16419	3.41303	118.169	8.8344	1	0.144928
0000A5E3	ꗣ	VAI SYLLABLE NGEN	VAI	nge	3.17124	2.23752	143.532	17.4773	5	1
0000A5E6	ꗦ	VAI SYLLABLE WE	VAI	we	4.49456	3.1246	114.852	7.30537	1	0.0869565
0000A5E8	ꗨ	VAI SYLLABLE PE	VAI	pe	2.63987	2.16089	138.823	7.34967	2	0.971014
0000A5E9	ꗩ	VAI SYLLABLE BHE	VAI	be	3.14347	2.55386	139.138	8.1905	2	0.956522
0000A5F1	ꗱ	VAI SYLLABLE FE	VAI	fe	3.96523	2.54295	97.5472	7.72696	0	0.318841
0000A5FB	ꗻ	VAI SYLLABLE SE	VAI	se	3.88033	3.22925	126.36	17.529	1	0.362319
0000A601	ꘁ	VAI SYLLABLE NJE	VAI	nje	4.0615	3.3709	118.913	11.0915	1	0.478261
0000A610	ꘐ	VAI SYLLABLE NDOLE FA	VAI	fa	4.38123	3.41474	108.742	8.22124	1	0.0869565
0000A612	ꘒ	VAI SYLLABLE NDOLE SOO	VAI	so	2.79335	2.69793	136.423	9.26491	3	1
0000A624	꘤	VAI DIGIT FOUR	VAI	4	2.71167	2.11617	125.083	26.9724	1	0.971014
0000A626	꘦	VAI DIGIT SIX	VAI	6	4.09417	2.7497	116.529	10.5983	1	0.202899
0000A840	ꡀ	PHAGS-PA LETTER KA	PHAGS-PA	k	2.47402	1.61465	116.955	30.1136	1	0.942029
0000A841	ꡁ	PHAGS-PA LETTER KHA	PHAGS-PA	kh	2.41598	1.57091	110.859	25.7096	1	0.956522
0000A84A	ꡊ	PHAGS-PA LETTER DA	PHAGS-PA	d	3.17741	2.30456	109.432	10.575	1	0.84058
0000A84B	ꡋ	PHAGS-PA LETTER NA	PHAGS-PA	n	3.90429	2.90391	96.5631	7.58162	1	0.550725
0000A84C	ꡌ	PHAGS-PA LETTER PA	PHAGS-PA	p	2.58974	1.74392	106.996	18.9778	1	1
0000A84D	ꡍ	PHAGS-PA LETTER PHA	PHAGS-PA	ph	3.41412	2.52702	89.5362	8.10234	1	0.347826
0000A84E	ꡎ	PHAGS-PA LETTER BA	PHAGS-PA	b	2.56855	1.71784	103.838	18.9566	1	0.942029
0000A84F	ꡏ	PHAGS-PA LETTER MA	PHAGS-PA	m	3.91908	2.96381	110.221	9.54038	1	0.42029
0000A85A	ꡚ	PHAGS-PA LETTER SHA	PHAGS-PA	sh	2.46507	1.48436	105.61	22.6325	1	0.927536
0000A85B	ꡛ	PHAGS-PA LETTER SA	PHAGS-PA	s	3.0459	2.33728	129.388	13.0634	1	0.956522
0000A85C	ꡜ	PHAGS-PA LETTER HA	PHAGS-PA	h	3.76157	2.817	121.752	10.7102	2	0.753623
0000A85D	ꡝ	PHAGS-PA LETTER A	PHAGS-PA	'	3.77733	2.98135	125.008	12.8752	1	0.73913
0000A85E	ꡞ	PHAGS-PA LETTER I	PHAGS-PA	i	3.86678	2.791	94.1342	7.6912	1	0.478261
0000A85F	ꡟ	PHAGS-PA LETTER U	PHAGS-PA	u	4.10894	2.50092	99.8246	7.12506	0	0.0724638
0000A86A	ꡪ	PHAGS-PA LETTER TTHA	PHAGS-PA	tth	3.05284	2.58126	118.252	13.745	1	0.753623
0000A86B	ꡫ	PHAGS-PA LETTER DDA	PHAGS-PA	dd	3.12239	2.30601	109.53	10.6048	1	0.811594
0000A86C	ꡬ	PHAGS-PA LETTER NNA	PHAGS-PA	nn	3.90667	2.90226	97.5294	7.51929	1	0.565217
0000A86D	ꡭ	PHAGS-PA LETTER ALTERNATE YA	PHAGS-PA	y''	3.95305	2.80611	112.598	9.19571	1	0.463768
0000A86E	ꡮ	PHAGS-PA LETTER VOICELESS SHA	PHAGS-PA	sh'	2.82943	2.37521	107.846	16.4319	2	0.956522
0000A86F	ꡯ	PHAGS-PA LETTER VOICED HA	PHAGS-PA	h'	3.7857	2.77183	115.472	9.27226	0	0.594203
00010901	𐤁	PHOENICIAN LETTER BET	PHOENICIAN	b	3.85783	3.11231	91.1872	6.24109	1	0.623188
00010903	𐤃	PHOENICIAN LETTER DELT	PHOENICIAN	d	3.91966	2.38803	86.9548	5.63739	1	0.478261
00010904	𐤄	PHOENICIAN LETTER HE	PHOENICIAN	h	2.91485	2.26964	128.838	7.85924	1	0.797101
00010905	𐤅	PHOENICIAN LETTER WAU	PHOENICIAN	w	4.33925	2.94496	125.112	7.26712	0	0.289855
00010909	𐤉	PHOENICIAN LETTER YOD	PHOENICIAN	y	2.91416	2.20232	112.375	7.82876	2	0.710145
0001090A	𐤊	PHOENICIAN LETTER KAF	PHOENICIAN	k	3.6359	2.6401	132.613	8.25131	1	0.927536
0001090B	𐤋	PHOENICIAN LETTER LAMD	PHOENICIAN	l	3.55596	2.68031	105.916	6.09591	1	0.710145
0001090C	𐤌	PHOENICIAN LETTER MEM	PHOENICIAN	m	3.80575	2.66766	133.413	6.92526	2	0.449275
0001090D	𐤍	PHOENICIAN LETTER NUN	PHOENICIAN	n	3.99569	3.00593	122.381	6.7027	1	0.550725
0001090E	𐤎	PHOENICIAN LETTER SEMK	PHOENICIAN	s	2.95175	2.31517	123.749	14.1734	0	0.927536
00016A43	𖩃	MRO LETTER MIM	MRO	m	4.11695	2.07663	81.9944	5.36347	0	0.0724638
00016A44	𖩄	MRO LETTER BA	MRO	b	2.68018	2.01267	107.99	44.1349	1	0.956522
00016A4A	𖩊	MRO LETTER DAI	MRO	i	2.55136	1.82814	109.478	12.1417	1	0.942029
00016A4B	𖩋	MRO LETTER CHU	MRO	c	2.64442	1.93838	108.407	41.172	1	0.985507
00016A4E	𖩎	MRO LETTER MAEM	MRO	m	3.96657	2.27812	97.4819	7.12241	0	0.101449
00016A51	𖩑	MRO LETTER OO	MRO	o	4.2687	2.69464	111.6	7.15679	1	0.144928
00016A52	𖩒	MRO LETTER O	MRO	o	4.47573	3.07036	107.92	5.32213	1	0.0724638
00016A53	𖩓	MRO LETTER RO	MRO	r	4.17548	2.58362	71.9636	5.46413	1	0.101449
00016A54	𖩔	MRO LETTER SHI	MRO	sh	3.30961	1.76144	101.435	12.8885	1	0.376812
00016A55	𖩕	MRO LETTER THEA	MRO	th	3.9585	2.5092	105.656	8.78757	0	0.144928
00016A56	𖩖	MRO LETTER EA	MRO	e	3.89676	2.30034	104.364	8.05213	0	0.188406
00016A5C	𖩜	MRO LETTER HAI	MRO	hai	4.18769	2.5714	96.8817	6.09039	1	0.057971
00016A5D	𖩝	MRO LETTER RI	MRO	o	4.22707	1.83906	85.3358	4.75793	0	0.0434783
00016A61	𖩡	MRO DIGIT ONE	MRO	1	4.32062	2.93755	118.89	9.69842	1	0.0434783
00016A62	𖩢	MRO DIGIT TWO	MRO	2	4.28196	3.22493	109.405	7.33821	0	0.101449
00016A63	𖩣	MRO DIGIT THREE	MRO	3	4.24994	2.55641	122.041	6.4648	2	0.144928
00016A64	𖩤	MRO DIGIT FOUR	MRO	4	4.25256	2.55679	121.92	6.4701	2	0.246377
00016A65	𖩥	MRO DIGIT FIVE	MRO	5	4.54073	2.27497	74.9979	3.85897	0	0.0434783
00016A66	𖩦	MRO DIGIT SIX	MRO	6	4.37752	2.55023	103.409	7.19752	0	0.057971
00016A69	𖩩	MRO DIGIT NINE	MRO	9	4.4217	2.21071	109.197	5.27179	0	0.057971
00016AD0	𖫐	BASSA VAH LETTER ENNI	BASSA	n	3.82259	2.11845	96.7758	7.7409	1	0.057971
00016AD1	𖫑	BASSA VAH LETTER KA	BASSA	k	3.46843	1.17797	71.2664	6.31476	1	0.0869565
00016AD2	𖫒	BASSA VAH LETTER SE	BASSA	s	3.44287	2.32448	109.656	15.3424	1	0.652174
00016AD3	𖫓	BASSA VAH LETTER FA	BASSA	f	3.42209	2.4359	86.7887	8.14997	1	0.057971
00016AD4	𖫔	BASSA VAH LETTER MBE	BASSA	mb	4.36052	2.51168	95.8714	5.94731	0	0.0724638
00016AD5	𖫕	BASSA VAH LETTER YIE	BASSA	ny	4.45219	1.83246	75.3809	4.18324	1	0.0434783
00016AD6	𖫖	BASSA VAH LETTER GAH	BASSA	g	4.42703	2.03566	74.7067	4.45829	0	0.115942
00016AD7	𖫗	BASSA VAH LETTER DHII	BASSA	d	4.03583	2.3556	98.0479	7.13843	1	0.115942
00016AD8	𖫘	BASSA VAH LETTER KPAH	BASSA	kp	3.21006	2.87762	117.732	13.8382	2	0.681159
00016AD9	𖫙	BASSA VAH LETTER JO	BASSA	j	3.17082	3.04704	112.975	12.3432	2	0.84058
00016ADA	𖫚	BASSA VAH LETTER HWAH	BASSA	xw	3.75938	2.26799	101.393	9.70505	1	0.231884
00016ADB	𖫛	BASSA VAH LETTER WA	BASSA	w	3.32047	2.72682	119.474	9.29086	2	0.768116
00016ADC	𖫜	BASSA VAH LETTER ZO	BASSA	z	4.50487	1.65176	91.6851	4.59942	0	0.0289855
00016ADD	𖫝	BASSA VAH LETTER GBU	BASSA	gb	4.28206	2.03807	80.6458	4.5428	1	0.0434783
00016ADE	𖫞	BASSA VAH LETTER DO	BASSA	nd	3.67956	2.67664	92.9069	9.96803	1	0.289855
00016ADF	𖫟	BASSA VAH LETTER CE	BASSA	c	2.83634	2.58908	117.277	15.1088	2	0.913043
00016AE0	𖫠	BASSA VAH LETTER UWU	BASSA	hw	3.24065	2.41967	108.976	8.01964	3	0.463768
00016AE1	𖫡	BASSA VAH LETTER TO	BASSA	t	4.52692	2.83183	98.9869	5.84234	2	0.0869565
00016AE2	𖫢	BASSA VAH LETTER BA	BASSA	b	2.87747	2.48592	108.286	14.2013	2	0.84058
00016AE3	𖫣	BASSA VAH LETTER VU	BASSA	v	2.95546	2.12386	105.788	23.7905	1	0.710145
